# Supplementary material for: (E)-3,4-Dihydroxy­benzaldehyde 4-ethyl­thio­semicarbazone
Source: Acta Crystallogr Sect E Struct Rep Online. 2008 Apr 10;64(Pt 5):o824–5. doi: 10.1107/S1600536808009148 (PMC2961087; doi:10.1107/S1600536808009148)
Supplement: Supplementary file 2 [file e-64-0o824-Isup2.hkl]

# 
# h,k,l, Fc-squared, Fo-squared, sigma(Fo-squared) and status flag 
# 
data_I
_shelx_title ' YF1a in P2(1)/c' 
_shelx_refln_list_code          4 
_shelx_F_calc_maximum      193.47 
_exptl_crystal_F_000       504.00 
_reflns_d_resolution_high  0.8392 
 
loop_ 
 _symmetry_equiv_pos_as_xyz 
 'x, y, z' 
 '-x, y+1/2, -z+1/2' 
 '-x, -y, -z' 
 'x, -y-1/2, z-1/2' 
 
_cell_length_a    10.6549 
_cell_length_b    12.9020 
_cell_length_c     8.6375 
_cell_angle_alpha  90.000 
_cell_angle_beta  107.910 
_cell_angle_gamma  90.000 
 
_shelx_F_squared_multiplier     1.000 
 
loop_ 
 _refln_index_h 
 _refln_index_k 
 _refln_index_l 
 _refln_F_squared_calc 
 _refln_F_squared_meas 
 _refln_F_squared_sigma 
 _refln_observed_status 
   2   0   0     1261.76     1126.86     14.08 o 
   3   0   0     3733.06     3809.84     41.97 o 
   4   0   0     2129.48     1971.70     22.58 o 
   5   0   0       27.66       38.94      1.86 o 
   6   0   0      144.34      142.75      3.68 o 
   7   0   0       50.22       37.55      2.69 o 
   8   0   0        7.47        8.74      2.08 o 
   9   0   0      228.29      268.38      8.76 o 
  10   0   0      190.43      221.40      9.23 o 
  11   0   0       64.11       63.73      7.28 o 
  12   0   0       99.37      109.98     11.65 o 
   2   1   0     4231.64     4020.01     41.88 o 
   3   1   0     1602.37     1511.08     11.30 o 
   4   1   0      596.52      611.92      5.35 o 
   5   1   0      109.70      110.74      1.99 o 
   6   1   0       31.39       44.18      1.54 o 
   7   1   0        1.13        1.10      1.03 o 
   8   1   0       14.55       15.97      1.66 o 
   9   1   0       54.92       53.44      3.58 o 
  10   1   0        0.92       -0.79      1.77 o 
  11   1   0      614.57      608.47     14.77 o 
  12   1   0        9.76        6.54      3.39 o 
   0   2   0    10429.96     9746.60    362.84 o 
   1   2   0       89.03      108.17      2.42 o 
   2   2   0      529.22      492.15      4.85 o 
   3   2   0       20.27       30.21      0.75 o 
   4   2   0      404.70      361.01      3.87 o 
   5   2   0      588.64      579.44      6.16 o 
   6   2   0      171.82      193.16      3.15 o 
   7   2   0       96.61       91.67      2.53 o 
   8   2   0       78.39      100.73      3.11 o 
   9   2   0       84.57       89.98      3.44 o 
  10   2   0      358.98      383.05      7.43 o 
  11   2   0       40.38       37.34      4.18 o 
   1   3   0     2454.87     2619.30     27.45 o 
   2   3   0     1743.38     1674.29     17.09 o 
   3   3   0       84.32       69.20      1.74 o 
   4   3   0     1175.75     1142.87      9.66 o 
   5   3   0      659.68      658.97      6.86 o 
   6   3   0     2211.37     2307.08     22.02 o 
   7   3   0        2.67        6.64      1.17 o 
   8   3   0       41.23       36.60      2.79 o 
   9   3   0       16.63       16.44      1.88 o 
  10   3   0      212.13      218.87      6.22 o 
  11   3   0       42.41       46.88      3.83 o 
   0   4   0     1361.32     1377.05     25.88 o 
   1   4   0      298.50      275.29      3.91 o 
   2   4   0       18.62       31.28      1.28 o 
   3   4   0      352.86      286.75      3.63 o 
   4   4   0        2.06        0.26      0.59 o 
   5   4   0      517.38      664.23      7.83 o 
   6   4   0       75.93       74.91      2.29 o 
   7   4   0      258.27      259.63      4.35 o 
   8   4   0        1.89        3.45      1.51 o 
   9   4   0        4.32        1.01      1.69 o 
  10   4   0      221.70      211.38      6.25 o 
  11   4   0       12.68       10.62      2.72 o 
   1   5   0      200.14      164.18      2.83 o 
   2   5   0       15.61       13.99      1.65 o 
   3   5   0      211.45      188.81      4.96 o 
   4   5   0        4.36        5.30      4.71 o 
   5   5   0      492.09      514.05      6.77 o 
   6   5   0       13.64        7.05      1.46 o 
   7   5   0        2.65        2.86      1.73 o 
   8   5   0       12.26        3.44      1.93 o 
   9   5   0        1.16        0.80      2.09 o 
  10   5   0        0.57       -0.51      2.24 o 
  11   5   0        5.12        4.82      2.70 o 
   0   6   0      100.37       58.19      5.35 o 
   1   6   0      188.94      207.83      3.39 o 
   2   6   0      133.49      100.34      2.70 o 
   3   6   0      333.99      310.32      7.53 o 
   4   6   0      745.61      797.72     15.36 o 
   5   6   0      687.54      692.59      9.24 o 
   6   6   0       12.63       14.81      5.73 o 
   7   6   0      173.20      226.61      5.31 o 
   8   6   0      128.68      139.43      5.79 o 
   9   6   0      117.91      127.33      5.11 o 
  10   6   0        2.14        2.87      5.76 o 
  11   6   0        0.06       -0.77      8.90 o 
   1   7   0       20.36       17.05      1.77 o 
   2   7   0      163.42      179.66      3.79 o 
   3   7   0       47.91       55.61      3.93 o 
   4   7   0      317.37      348.43      6.48 o 
   5   7   0      106.21      119.48      5.38 o 
   6   7   0       96.62       95.77      6.31 o 
   7   7   0       81.19       84.62      4.04 o 
   8   7   0       56.10       60.40      4.42 o 
   9   7   0       27.75       37.52      3.70 o 
  10   7   0      169.52      200.88     16.53 o 
   0   8   0       10.82       32.45      4.83 o 
   1   8   0       82.12      103.08      3.01 o 
   2   8   0        9.58        3.16      1.06 o 
   3   8   0        4.94        7.82      1.41 o 
   4   8   0       13.77       21.20      3.73 o 
   5   8   0      266.85      297.36      7.48 o 
   6   8   0      308.44      323.65      6.00 o 
   7   8   0       34.99       34.83      4.93 o 
   8   8   0       45.62       58.72      4.78 o 
   9   8   0       73.57       72.42      4.67 o 
  10   8   0       14.25        7.77      6.64 o 
   1   9   0       78.19       63.87      3.29 o 
   2   9   0       18.63       10.12      2.17 o 
   3   9   0      150.74      172.71      5.90 o 
   4   9   0      165.94      154.72      4.02 o 
   5   9   0      399.96      405.40      6.77 o 
   6   9   0      413.12      451.30      8.15 o 
   7   9   0       32.26       29.34      2.87 o 
   8   9   0        6.46        5.42      3.50 o 
   9   9   0        0.01       -4.72      7.07 o 
   0  10   0      199.42      224.62      7.86 o 
   1  10   0        3.16        0.37      1.20 o 
   2  10   0       10.13       13.80      1.47 o 
   3  10   0       13.29       15.03      2.19 o 
   4  10   0     1204.15     1288.95     14.59 o 
   5  10   0      174.84      150.43      4.81 o 
   6  10   0      190.08      183.80      5.03 o 
   7  10   0       34.69       52.58      3.69 o 
   8  10   0       67.64       78.99      4.75 o 
   9  10   0       40.62       36.56      5.29 o 
   1  11   0      109.93      107.29      4.69 o 
   2  11   0       14.58       16.94      2.39 o 
   3  11   0        2.00        2.45      1.63 o 
   4  11   0       24.24       30.62      2.21 o 
   5  11   0        0.53       -0.11      1.66 o 
   6  11   0       47.31       58.54      3.28 o 
   7  11   0       35.29       29.44      2.92 o 
   8  11   0       41.35       45.24      4.73 o 
   0  12   0      103.82       93.65      7.56 o 
   1  12   0       42.05       45.79      3.67 o 
   2  12   0        0.03       -0.32      2.02 o 
   3  12   0       18.72       13.75      2.55 o 
   4  12   0       38.25       45.15      3.12 o 
   5  12   0        9.49        9.12      2.43 o 
   6  12   0        1.31        4.19      2.68 o 
   7  12   0        6.48        5.68      3.00 o 
   1  13   0        1.58        1.51      2.35 o 
   2  13   0       45.71       37.09      4.14 o 
   3  13   0       45.47       52.03      5.93 o 
   4  13   0        0.67       -0.11      2.38 o 
   5  13   0        0.38        1.28      3.06 o 
   6  13   0       67.70       77.52      7.13 o 
   0  14   0        6.44        5.11      4.18 o 
   1  14   0        0.02        1.38      2.39 o 
   2  14   0       14.23        9.47      2.60 o 
   3  14   0       13.14        7.37      2.42 o 
   4  14   0        1.21        4.87      2.90 o 
   1  15   0        0.01       -0.77      2.84 o 
   2  15   0        9.80        5.66      2.41 o 
 -12   1   1       71.97       85.32      6.31 o 
 -11   1   1       25.23       18.93      3.12 o 
 -10   1   1      560.52      594.51     10.33 o 
  -9   1   1       66.91       69.22      2.59 o 
  -8   1   1       66.46       59.89      2.23 o 
  -7   1   1      122.02      128.73      2.80 o 
  -6   1   1       22.38       14.42      1.21 o 
  -5   1   1      460.62      406.49      4.73 o 
  -4   1   1        3.16       12.83      0.78 o 
  -3   1   1      315.06      196.67      2.80 o 
  -2   1   1        1.15        9.73      0.71 o 
  -1   1   1       18.95       -0.26      0.26 o 
   1   1   1       14.52       44.12      6.10 o 
   2   1   1     7076.24     5966.81     56.29 o 
   3   1   1      125.88      165.08      2.76 o 
   4   1   1      737.55      805.33      8.59 o 
   5   1   1       18.59        8.95      1.04 o 
   6   1   1      130.14      139.23      3.77 o 
   7   1   1       90.61       90.35      5.73 o 
   8   1   1       82.89       73.04      3.00 o 
   9   1   1        0.02       -1.68      1.68 o 
  10   1   1       13.96       19.29      2.70 o 
  11   1   1       88.88       88.40      4.97 o 
 -12   2   1       45.83       40.94      4.30 o 
 -11   2   1        3.65        3.59      2.58 o 
 -10   2   1       34.07       40.66      4.71 o 
  -9   2   1       43.01       42.68      2.49 o 
  -8   2   1      311.49      291.98      4.36 o 
  -7   2   1        0.18       -0.77      0.77 o 
  -6   2   1      616.91      564.89      7.57 o 
  -5   2   1     2019.49     2115.70     20.09 o 
  -4   2   1      123.46      121.13      2.48 o 
  -3   2   1      143.33      135.94      2.05 o 
  -2   2   1        0.26        0.13      0.48 o 
  -1   2   1     1966.35     1711.34     18.29 o 
   1   2   1      349.24      362.93      6.56 o 
   2   2   1        3.29        0.71      0.49 o 
   3   2   1      770.03      708.89      6.69 o 
   4   2   1       17.15       17.48      0.99 o 
   5   2   1       48.01       51.76      1.67 o 
   6   2   1     1150.68     1105.30     17.00 o 
   7   2   1      337.07      333.62      6.00 o 
   8   2   1        7.46       -0.80      1.60 o 
   9   2   1       99.05       95.70      4.94 o 
  10   2   1      112.00      114.51      4.48 o 
  11   2   1      173.99      146.52      6.07 o 
 -12   3   1       32.75       32.97      4.00 o 
 -11   3   1      128.53      128.65      6.32 o 
 -10   3   1      436.08      426.76      8.56 o 
  -9   3   1       30.65       24.35      2.12 o 
  -8   3   1        9.71       13.54      1.55 o 
  -7   3   1      166.13      141.94      3.30 o 
  -6   3   1       49.42       45.87      1.81 o 
  -5   3   1       25.51       17.39      2.00 o 
  -4   3   1      107.20      152.39      3.23 o 
  -3   3   1      974.85     1076.79     11.60 o 
  -2   3   1        5.26        0.82      0.46 o 
  -1   3   1      241.31      149.99      2.32 o 
   0   3   1     1567.74     1995.74     18.91 o 
   1   3   1     3578.04     3220.16     32.60 o 
   2   3   1      940.19     1106.07     10.00 o 
   3   3   1      102.32       75.82      1.49 o 
   4   3   1        0.10        6.79      0.97 o 
   5   3   1      214.36      204.21      3.27 o 
   6   3   1      753.48      812.31      9.85 o 
   7   3   1       11.21       27.07      2.39 o 
   8   3   1        4.29        4.95      1.65 o 
   9   3   1       30.54       30.62      2.44 o 
  10   3   1        4.21       -2.10      2.10 o 
  11   3   1       51.16       47.01      5.49 o 
 -11   4   1        0.00        1.56      2.34 o 
 -10   4   1      246.90      249.99      6.48 o 
  -9   4   1       29.40       37.24      2.85 o 
  -8   4   1       14.28        9.47      1.46 o 
  -7   4   1       12.78        8.93      3.26 o 
  -6   4   1     1133.69     1135.15     12.92 o 
  -5   4   1      952.98     1123.04     12.32 o 
  -4   4   1     2049.37     2102.31     22.54 o 
  -3   4   1      517.94      558.78      7.92 o 
  -2   4   1      786.68      851.10      9.48 o 
  -1   4   1      566.80      544.82      6.53 o 
   0   4   1     4510.50     4542.02     41.61 o 
   1   4   1     1770.75     1724.37     17.37 o 
   2   4   1       56.42       70.91      1.68 o 
   3   4   1     1263.75     1229.07     13.10 o 
   4   4   1      265.12      273.70      5.89 o 
   5   4   1      285.63      331.32      6.97 o 
   6   4   1       13.03       18.55      1.69 o 
   7   4   1      119.76      119.26      3.57 o 
   8   4   1       65.32       67.60      3.10 o 
   9   4   1       47.41       38.74      2.97 o 
  10   4   1       15.47       20.48      3.14 o 
  11   4   1      123.44      136.88     10.34 o 
 -11   5   1       47.82       36.06      3.47 o 
 -10   5   1       53.73       50.83      3.63 o 
  -9   5   1        1.62       -1.72      1.72 o 
  -8   5   1       13.92        7.03      1.76 o 
  -7   5   1      272.53      244.06      4.60 o 
  -6   5   1       17.30       26.34      1.65 o 
  -5   5   1        8.35       19.12      1.64 o 
  -4   5   1      449.68      445.37      8.22 o 
  -3   5   1     1206.62     1244.11     14.65 o 
  -2   5   1       41.41       81.10      3.44 o 
  -1   5   1       42.74       26.54      3.14 o 
   0   5   1     3225.94     3552.22     39.97 o 
   1   5   1       75.24      139.76      2.76 o 
   2   5   1       49.43       62.32      1.98 o 
   3   5   1      208.02      282.99      4.13 o 
   4   5   1      943.98      902.22     10.32 o 
   5   5   1        1.16       -0.40      0.85 o 
   6   5   1      181.51      203.30      4.69 o 
   7   5   1      355.43      352.17     11.66 o 
   8   5   1       62.27       71.20      4.11 o 
   9   5   1       19.27       21.88      5.28 o 
  10   5   1        1.52       -0.44      3.86 o 
 -11   6   1       42.49       38.32      3.87 o 
 -10   6   1      133.43      128.78      6.53 o 
  -9   6   1       22.93       23.01      2.75 o 
  -8   6   1      137.93      134.55      9.82 o 
  -7   6   1        7.91        7.55      1.38 o 
  -6   6   1      267.93      281.14      4.87 o 
  -5   6   1      360.39      367.36      6.83 o 
  -4   6   1     1053.65     1125.41     14.28 o 
  -3   6   1       11.83       17.87      3.71 o 
  -2   6   1      545.51      541.22      6.61 o 
  -1   6   1      192.39      194.90      3.77 o 
   0   6   1     2354.55     2567.82     28.42 o 
   1   6   1     2168.38     2404.37     27.17 o 
   2   6   1      801.76      830.07     12.20 o 
   3   6   1      299.67      299.83      4.90 o 
   4   6   1        1.63        2.62      3.37 o 
   5   6   1      419.28      401.78      5.90 o 
   6   6   1      100.01       93.30      3.34 o 
   7   6   1      240.68      241.94      8.67 o 
   8   6   1        1.22        0.07      3.32 o 
   9   6   1        0.62       -1.40      6.59 o 
  10   6   1        5.65        4.90      7.79 o 
 -11   7   1       44.32       52.14      4.15 o 
 -10   7   1       15.04       10.19      2.73 o 
  -9   7   1      203.21      206.99      5.47 o 
  -8   7   1      104.60      110.29      4.25 o 
  -7   7   1      108.81      108.68      4.69 o 
  -6   7   1      229.07      240.66      5.80 o 
  -5   7   1      141.01      165.75      4.24 o 
  -4   7   1      173.91      143.38      3.92 o 
  -3   7   1      227.42      264.64      4.43 o 
  -2   7   1       23.22       14.54      1.30 o 
  -1   7   1      417.69      542.73      7.76 o 
   0   7   1       35.64       49.62      2.77 o 
   1   7   1      398.08      397.03      7.45 o 
   2   7   1       45.11       44.78      3.10 o 
   3   7   1        1.39       -0.71      1.02 o 
   4   7   1       29.37       31.87      2.46 o 
   5   7   1       41.80       65.14      2.66 o 
   6   7   1      498.20      486.36      7.94 o 
   7   7   1        3.45        5.59      2.31 o 
   8   7   1        1.03        3.18      3.36 o 
   9   7   1       61.05       74.92      4.76 o 
  10   7   1        0.32       -1.26      4.87 o 
 -10   8   1        1.72        0.75      4.01 o 
  -9   8   1      154.39      179.83     13.70 o 
  -8   8   1       69.15       66.59      3.95 o 
  -7   8   1        4.38        7.66      2.12 o 
  -6   8   1       89.49       82.53      3.18 o 
  -5   8   1      115.77      121.39      6.54 o 
  -4   8   1      502.09      528.18     10.25 o 
  -3   8   1       14.84       16.95      1.45 o 
  -2   8   1      279.50      266.10      5.17 o 
  -1   8   1      362.88      384.16      6.92 o 
   0   8   1        1.84       -1.20      1.20 o 
   1   8   1       29.50       19.79      2.79 o 
   2   8   1       35.82       30.11      2.03 o 
   3   8   1       31.16       31.52      2.93 o 
   4   8   1        1.89       -0.84      1.30 o 
   5   8   1      214.46      228.97      4.99 o 
   6   8   1       35.05       41.47      3.99 o 
   7   8   1      106.09       84.27      3.58 o 
   8   8   1        4.18        9.14      3.28 o 
   9   8   1        6.29        5.99      2.72 o 
 -10   9   1       16.69       18.04      9.78 o 
  -9   9   1        0.26       -2.22      2.22 o 
  -8   9   1        2.75        3.59      3.45 o 
  -7   9   1      113.14      128.64      4.21 o 
  -6   9   1      690.29      674.28     11.88 o 
  -5   9   1        9.86       12.58      1.92 o 
  -4   9   1      580.16      658.79      9.21 o 
  -3   9   1      220.73      197.28      4.22 o 
  -2   9   1      491.73      558.66      9.70 o 
  -1   9   1        0.60       -0.33      1.78 o 
   0   9   1      145.10      107.33      3.94 o 
   1   9   1       42.65       56.44      4.26 o 
   2   9   1        0.02        1.05      1.66 o 
   3   9   1      228.27      207.05      4.75 o 
   4   9   1       90.08       89.39      4.14 o 
   5   9   1        2.38        3.66      2.48 o 
   6   9   1       93.03      117.47      3.98 o 
   7   9   1      120.98      108.96      4.31 o 
   8   9   1       61.30       65.46      4.47 o 
   9   9   1        0.59        2.25      2.76 o 
  -9  10   1        0.26       -1.98      3.56 o 
  -8  10   1       12.06        4.22      2.03 o 
  -7  10   1        9.03        5.99      2.06 o 
  -6  10   1       69.86       77.96      3.37 o 
  -5  10   1        0.62        0.81      2.61 o 
  -4  10   1       14.39       13.42      2.19 o 
  -3  10   1      391.05      379.50      7.25 o 
  -2  10   1       11.21        4.15      2.57 o 
  -1  10   1        2.87        5.36      2.23 o 
   0  10   1       11.96        9.28      2.13 o 
   1  10   1        0.96        2.77      2.11 o 
   2  10   1        4.56        6.42      2.73 o 
   3  10   1       75.35       79.02      3.43 o 
   4  10   1      184.88      174.98      6.01 o 
   5  10   1      274.88      265.18      6.84 o 
   6  10   1        6.99       13.55      2.56 o 
   7  10   1       62.90       60.04      3.86 o 
   8  10   1       33.50       23.14      3.39 o 
  -8  11   1        4.65        5.95      2.69 o 
  -7  11   1        3.81       11.04      2.15 o 
  -6  11   1        1.55       -0.77      1.66 o 
  -5  11   1       27.96       20.48      2.25 o 
  -4  11   1        3.86        3.94      1.45 o 
  -3  11   1        1.59       -2.02      2.02 o 
  -2  11   1        2.06        3.38      2.14 o 
  -1  11   1        0.00       -1.92      1.92 o 
   0  11   1      103.68       92.24      4.87 o 
   1  11   1       20.83       17.05      2.71 o 
   2  11   1        7.28        5.60      2.11 o 
   3  11   1        8.68        6.55      2.63 o 
   4  11   1      244.25      260.43      8.78 o 
   5  11   1       20.88       19.65      2.42 o 
   6  11   1       52.23       51.31      4.46 o 
   7  11   1        4.34        9.34      2.34 o 
  -7  12   1        9.56        5.37      2.74 o 
  -6  12   1        5.29        5.23      2.28 o 
  -5  12   1        6.54        8.44      2.46 o 
  -4  12   1       21.43       20.87      3.12 o 
  -3  12   1      115.31       96.88      4.63 o 
  -2  12   1       76.87       75.87      4.20 o 
  -1  12   1      147.00      131.14      6.57 o 
   0  12   1        3.69        5.52      2.22 o 
   1  12   1        0.29        1.70      2.16 o 
   2  12   1       53.33       45.28      3.54 o 
   3  12   1       52.83       46.38      3.78 o 
   4  12   1       49.85       61.47      4.05 o 
   5  12   1        1.70       -2.62      3.25 o 
   6  12   1       21.92       24.60      3.25 o 
   7  12   1        1.66        5.49      2.76 o 
  -6  13   1        1.00       -1.66      2.38 o 
  -5  13   1       18.27       10.11      5.08 o 
  -4  13   1        2.91        3.23      2.86 o 
  -3  13   1        6.99        9.30      2.43 o 
  -2  13   1        0.02        0.20      2.14 o 
  -1  13   1        1.46        1.99      2.47 o 
   0  13   1        3.56       -1.08      2.47 o 
   1  13   1       50.72       55.78      3.72 o 
   2  13   1       79.62       57.38      3.54 o 
   3  13   1       11.18       10.35      2.33 o 
   4  13   1       26.51       22.22      3.23 o 
   5  13   1        2.08        4.52      3.88 o 
  -5  14   1        8.13       12.86      4.95 o 
  -4  14   1       34.16       40.54      5.10 o 
  -3  14   1        4.72        7.22      3.29 o 
  -2  14   1        2.81       -0.07      2.27 o 
  -1  14   1       21.43       18.12      3.64 o 
   0  14   1       37.43       28.96      3.64 o 
   1  14   1       17.56       20.34      3.01 o 
   2  14   1        4.60        4.92      2.26 o 
   3  14   1        2.23        2.22      2.22 o 
   4  14   1        8.82       12.93      3.95 o 
  -2  15   1        4.16       -1.84      2.52 o 
  -1  15   1        1.44        5.29      2.64 o 
   0  15   1        9.98        5.15      2.83 o 
   1  15   1        3.74        4.17      2.89 o 
 -12   0   2        0.82       -3.94      3.94 o 
 -11   0   2        1.72        2.54      3.09 o 
 -10   0   2     2949.30     2929.09     50.39 o 
  -9   0   2       45.41       27.89      3.24 o 
  -8   0   2     1173.07     1115.30     17.72 o 
  -7   0   2       66.61       44.43      4.86 o 
  -6   0   2      784.47      734.86     11.84 o 
  -5   0   2        8.48        6.07      1.91 o 
  -4   0   2       22.51       43.59      1.76 o 
  -3   0   2     8899.66     9310.64    140.46 o 
  -2   0   2      953.97      881.27      8.33 o 
  -1   0   2     5315.18     4981.11     67.78 o 
   0   0   2      357.56      365.20      7.43 o 
   1   0   2    31219.94    29738.92    354.49 o 
   2   0   2     5153.47     5008.18     71.73 o 
   3   0   2      250.64      297.41     22.05 o 
   4   0   2     1271.56     1232.25     27.86 o 
   5   0   2        0.10        1.64      4.08 o 
   6   0   2      130.98      122.63      5.39 o 
   7   0   2       58.70       73.78      4.45 o 
   8   0   2        4.98       10.33      4.13 o 
   9   0   2        0.04       -2.96      2.96 o 
  10   0   2       18.09       32.64      5.37 o 
  11   0   2        1.98       -1.51      4.32 o 
 -12   1   2        1.85        5.08      3.27 o 
 -11   1   2        3.34        1.53      2.34 o 
 -10   1   2      141.67      145.15      6.74 o 
  -9   1   2      523.71      530.11      8.77 o 
  -8   1   2      224.38      232.18      4.39 o 
  -7   1   2      406.41      427.89      6.26 o 
  -6   1   2        2.38        2.91      0.87 o 
  -5   1   2      170.80      211.72      4.68 o 
  -4   1   2      160.77      162.82      3.39 o 
  -3   1   2      148.21      159.30      1.90 o 
  -2   1   2     2457.82     2433.05     16.25 o 
  -1   1   2      210.14      193.54      2.40 o 
   0   1   2      397.60      407.88      3.49 o 
   1   1   2    37431.86    36895.94    301.89 o 
   2   1   2       76.12       93.76      2.26 o 
   3   1   2     1892.46     1743.94     32.01 o 
   4   1   2       21.28       22.04      2.48 o 
   5   1   2       31.82       34.35      5.18 o 
   6   1   2      235.31      238.74      5.49 o 
   7   1   2       71.74       61.99      3.51 o 
   8   1   2       16.11       12.17      2.51 o 
   9   1   2       11.79       13.33      2.59 o 
  10   1   2       56.47       56.64      3.53 o 
  11   1   2      105.97      117.98      6.68 o 
 -12   2   2        0.35       -1.56      2.74 o 
 -11   2   2        6.66        7.28      2.65 o 
 -10   2   2      290.91      302.52      6.71 o 
  -9   2   2       11.02       10.06      2.10 o 
  -8   2   2      135.54      152.54      3.52 o 
  -7   2   2      208.17      182.87      3.65 o 
  -6   2   2      763.69      835.58     10.60 o 
  -5   2   2      740.75      917.55     13.53 o 
  -4   2   2       35.45       43.33      1.59 o 
  -3   2   2      929.74      972.34      8.36 o 
  -2   2   2     1174.52     1037.39      7.74 o 
  -1   2   2      335.16      349.30      3.19 o 
   0   2   2      946.82     1121.22     10.01 o 
   1   2   2     2365.90     2379.86     26.25 o 
   2   2   2      168.10      160.12      3.33 o 
   3   2   2      138.90      150.47      4.70 o 
   4   2   2      103.27      114.03      2.68 o 
   5   2   2       15.47        5.67      1.08 o 
   6   2   2        1.01        2.68      2.81 o 
   7   2   2      476.61      459.47      9.22 o 
   8   2   2        0.13        1.19      1.90 o 
   9   2   2        1.81        0.70      1.98 o 
  10   2   2       14.46       13.39      3.61 o 
 -12   3   2       18.61       20.69      3.56 o 
 -11   3   2        8.08       10.15      2.85 o 
 -10   3   2        0.63       -1.46      1.82 o 
  -9   3   2     1034.71     1026.78     14.89 o 
  -8   3   2      155.18      147.83      4.21 o 
  -7   3   2      258.51      262.19      5.09 o 
  -6   3   2      291.97      265.78      5.83 o 
  -5   3   2     2258.33     2318.48     27.49 o 
  -4   3   2     7197.53     7866.87     79.38 o 
  -3   3   2      520.29      443.76      4.68 o 
  -2   3   2      162.73      171.56      2.74 o 
  -1   3   2     1845.64     1825.38     14.78 o 
   0   3   2     3676.62     3833.57     34.40 o 
   1   3   2       40.21       45.40      1.86 o 
   2   3   2       35.02       35.19      3.58 o 
   3   3   2      467.38      430.47      9.83 o 
   4   3   2       17.41       26.88      2.16 o 
   5   3   2       43.58       52.75      2.23 o 
   6   3   2       23.50       23.89      1.75 o 
   7   3   2      216.06      232.13      5.27 o 
   8   3   2        0.40       -0.24      7.42 o 
   9   3   2        0.01        0.34      2.12 o 
  10   3   2       15.80       18.29      2.87 o 
 -12   4   2        0.01       -0.56      2.91 o 
 -11   4   2        7.00        4.80      2.76 o 
 -10   4   2       71.11       62.08      3.63 o 
  -9   4   2       74.97       80.25      3.72 o 
  -8   4   2       62.93       70.87      2.98 o 
  -7   4   2       35.63       31.85      2.08 o 
  -6   4   2      264.13      271.35      5.45 o 
  -5   4   2        0.04        0.78      0.85 o 
  -4   4   2       22.47       33.04      1.37 o 
  -3   4   2      601.64      539.59      5.57 o 
  -2   4   2      374.82      407.55      4.86 o 
  -1   4   2       72.57       80.41      2.05 o 
   0   4   2      604.93      582.34      7.26 o 
   1   4   2      705.14      735.51     11.92 o 
   2   4   2      450.54      380.60      6.53 o 
   3   4   2        0.06        1.57      0.94 o 
   4   4   2      117.18      112.31      3.37 o 
   5   4   2        0.03        1.27      1.14 o 
   6   4   2      218.44      193.51      4.79 o 
   7   4   2      171.26      161.47      4.82 o 
   8   4   2       35.60       23.58      2.55 o 
   9   4   2        0.34       -0.43      5.14 o 
  10   4   2        4.63        3.88      2.77 o 
 -11   5   2       14.03       17.79      2.85 o 
 -10   5   2        4.56       -2.03      2.03 o 
  -9   5   2        0.65        0.08      1.63 o 
  -8   5   2       39.90       31.21      2.30 o 
  -7   5   2       39.90       42.44      2.27 o 
  -6   5   2       58.93       72.57      3.11 o 
  -5   5   2      102.64      138.81      3.97 o 
  -4   5   2      816.40      982.58     11.77 o 
  -3   5   2      441.51      414.13      6.86 o 
  -2   5   2      196.42      230.36      3.52 o 
  -1   5   2       46.10       42.46      3.23 o 
   0   5   2      225.56      174.85      3.16 o 
   1   5   2       41.23       56.82      3.22 o 
   2   5   2       68.83       67.74      2.26 o 
   3   5   2       18.50       20.10      1.51 o 
   4   5   2        6.24       11.95      3.73 o 
   5   5   2       37.57       51.08      4.16 o 
   6   5   2        4.84       18.19      7.57 o 
   7   5   2        8.69        1.53      3.21 o 
   8   5   2        3.64        7.50      2.17 o 
   9   5   2        0.44       -0.21      2.48 o 
  10   5   2        7.47       15.81      4.27 o 
 -11   6   2        0.07        0.09      2.39 o 
 -10   6   2       25.20       35.92      3.27 o 
  -9   6   2       47.70       36.91      2.75 o 
  -8   6   2       60.77       48.83      3.28 o 
  -7   6   2      391.73      429.52      8.77 o 
  -6   6   2      232.09      254.37      4.59 o 
  -5   6   2       10.11       10.15      1.67 o 
  -4   6   2       73.32       76.49      2.97 o 
  -3   6   2     1429.83     1331.75     14.47 o 
  -2   6   2       70.80       99.02      4.87 o 
  -1   6   2      295.49      278.29      5.74 o 
   0   6   2        8.71        0.95      0.92 o 
   1   6   2       92.21      101.15      7.92 o 
   2   6   2       11.61       21.06      2.02 o 
   3   6   2       99.76      102.41      2.97 o 
   4   6   2      232.34      289.68      5.45 o 
   5   6   2       23.85       24.91      2.53 o 
   6   6   2      654.27      743.25     14.37 o 
   7   6   2        0.17        2.17      2.31 o 
   8   6   2       38.80       59.68      4.15 o 
   9   6   2       40.22       55.35      6.85 o 
  10   6   2       16.71       12.04      3.50 o 
 -11   7   2       19.46       22.92      3.50 o 
 -10   7   2        0.47        0.72      2.14 o 
  -9   7   2      128.40      136.84      7.11 o 
  -8   7   2      105.50      112.10      4.68 o 
  -7   7   2        6.86        8.24      1.64 o 
  -6   7   2       95.27       95.26      3.15 o 
  -5   7   2      118.98      114.55      3.91 o 
  -4   7   2       16.01       18.61      1.95 o 
  -3   7   2       90.15      106.54      2.63 o 
  -2   7   2        0.12        1.70      3.29 o 
  -1   7   2       37.53       43.89      2.22 o 
   0   7   2     1022.06     1126.27     14.44 o 
   1   7   2        2.06        1.17      1.27 o 
   2   7   2       45.12       59.20      2.50 o 
   3   7   2      322.43      356.73      8.60 o 
   4   7   2       54.33       66.99      2.40 o 
   5   7   2      152.98      158.84      4.45 o 
   6   7   2      404.30      419.84      9.67 o 
   7   7   2       17.36       27.19      8.31 o 
   8   7   2        9.59       10.61      2.78 o 
   9   7   2       36.59       34.10      3.83 o 
 -10   8   2       20.91       19.40      2.88 o 
  -9   8   2        0.44       -1.86      1.86 o 
  -8   8   2       57.57       48.16      3.13 o 
  -7   8   2       44.89       40.35      2.73 o 
  -6   8   2        7.26        3.48      1.62 o 
  -5   8   2      451.56      446.77      8.50 o 
  -4   8   2      459.40      481.74      7.88 o 
  -3   8   2       24.82       42.93      2.75 o 
  -2   8   2      136.60      149.48      4.14 o 
  -1   8   2       23.59       18.61      1.88 o 
   0   8   2       68.07       70.45      2.87 o 
   1   8   2        1.20       -1.51      1.51 o 
   2   8   2       26.32       37.44      2.85 o 
   3   8   2       95.10       96.37      3.09 o 
   4   8   2        3.30       -1.09      1.09 o 
   5   8   2       48.27       47.53      2.86 o 
   6   8   2        1.78        5.19      1.94 o 
   7   8   2       18.75        5.93      4.97 o 
   8   8   2      141.94      130.24      5.65 o 
   9   8   2        0.60        3.68      2.98 o 
 -10   9   2       12.59       13.20      2.63 o 
  -9   9   2       46.85       52.01      4.21 o 
  -8   9   2       24.16       17.82      3.53 o 
  -7   9   2        0.01       -1.10      1.69 o 
  -6   9   2        0.05        0.07      3.21 o 
  -5   9   2       46.94       53.74      3.74 o 
  -4   9   2      246.67      232.97      5.37 o 
  -3   9   2      882.86      926.28     13.01 o 
  -2   9   2       37.25       34.38      2.44 o 
  -1   9   2        7.87        4.92      1.56 o 
   0   9   2       93.36       93.11      5.43 o 
   1   9   2        0.89       -0.01      1.63 o 
   2   9   2        0.67        1.50      1.64 o 
   3   9   2       97.29      106.66      7.31 o 
   4   9   2      146.29      145.85      5.46 o 
   5   9   2       16.90       26.28      2.20 o 
   6   9   2      446.75      402.42      9.17 o 
   7   9   2      276.26      340.28     14.82 o 
   8   9   2        2.93        2.47      3.52 o 
  -9  10   2        4.79        8.73      3.61 o 
  -8  10   2        0.78        1.25      2.63 o 
  -7  10   2       91.17      117.08      9.20 o 
  -6  10   2      330.67      353.60     11.82 o 
  -5  10   2      428.08      452.43     11.22 o 
  -4  10   2      415.99      470.96      9.26 o 
  -3  10   2      130.78      147.88      6.38 o 
  -2  10   2       95.04       85.34      3.44 o 
  -1  10   2        1.08        0.86      2.36 o 
   0  10   2       38.25       37.55      4.72 o 
   1  10   2       90.58       90.84      4.20 o 
   2  10   2       16.05       28.35      3.42 o 
   3  10   2        0.04       -1.32      1.32 o 
   4  10   2       23.62       24.13      2.37 o 
   5  10   2      490.68      613.15     12.25 o 
   6  10   2      141.89      140.90      6.69 o 
   7  10   2       32.15       33.87      3.55 o 
   8  10   2        4.81       -1.73      4.76 o 
  -8  11   2        3.45        4.99      3.41 o 
  -7  11   2       18.36       24.07      2.94 o 
  -6  11   2        8.16        4.15      2.34 o 
  -5  11   2       37.47       26.64      4.05 o 
  -4  11   2      101.75      110.68      5.15 o 
  -3  11   2      293.02      295.41      7.15 o 
  -2  11   2        5.64        3.73      1.97 o 
  -1  11   2        7.79        5.72      2.34 o 
   0  11   2        5.19        4.08      2.31 o 
   1  11   2       11.09        6.78      2.26 o 
   2  11   2      122.35      115.61      5.65 o 
   3  11   2       50.56       55.00      3.53 o 
   4  11   2        0.16        2.42      4.08 o 
   5  11   2      169.21      183.07      6.50 o 
   6  11   2       12.41        6.22      3.50 o 
   7  11   2       88.40      113.84     11.17 o 
  -7  12   2        3.23        4.96      2.49 o 
  -6  12   2        0.99        2.55      2.88 o 
  -5  12   2       10.44        8.21      2.57 o 
  -4  12   2        0.67       -1.57      1.57 o 
  -3  12   2        0.37       -1.56      2.26 o 
  -2  12   2        9.10       15.60      4.72 o 
  -1  12   2        3.49       -0.42      2.38 o 
   0  12   2       61.72       55.22      3.79 o 
   1  12   2        6.25        2.43      2.12 o 
   2  12   2       50.05       55.07      3.60 o 
   3  12   2        0.11        1.26      2.09 o 
   4  12   2        0.00        1.09      2.82 o 
   5  12   2       49.89       35.85      3.70 o 
   6  12   2       22.51       13.02      6.75 o 
  -6  13   2        1.51       -2.00      2.21 o 
  -5  13   2       35.79       32.57      3.37 o 
  -4  13   2       51.49       51.17      5.65 o 
  -3  13   2        0.64       -1.12      2.37 o 
  -2  13   2        9.34        6.15      3.13 o 
  -1  13   2       46.10       37.36      3.96 o 
   0  13   2       41.01       50.15      4.79 o 
   1  13   2       10.36        2.52      2.37 o 
   2  13   2       19.69       16.52      2.72 o 
   3  13   2       11.63       12.20      2.75 o 
   4  13   2       48.31       66.43      4.65 o 
   5  13   2       14.93        5.37      3.74 o 
  -5  14   2        0.44       -0.15      2.78 o 
  -4  14   2        0.85       -3.37      4.37 o 
  -3  14   2        3.69        3.04      4.08 o 
  -2  14   2        3.40        1.50      2.24 o 
  -1  14   2        0.22       -2.62      2.62 o 
   0  14   2        0.01       -0.63      2.85 o 
   1  14   2       11.95       16.55      3.84 o 
   2  14   2        0.93       -2.46      2.46 o 
   3  14   2       16.43        1.96      3.12 o 
  -1  15   2       16.31       12.13      3.04 o 
   0  15   2        0.18        1.28      2.68 o 
 -12   1   3        0.09       -2.76      2.99 o 
 -11   1   3      116.88      108.18      5.13 o 
 -10   1   3      156.57      140.77      4.54 o 
  -9   1   3      168.33      168.02      4.78 o 
  -8   1   3       55.86       68.27      2.41 o 
  -7   1   3      215.36      206.20      4.50 o 
  -6   1   3      219.77      161.79      4.11 o 
  -5   1   3       70.16       45.81      1.96 o 
  -4   1   3        8.10       -0.54      0.54 o 
  -3   1   3      410.10      355.75      3.85 o 
  -2   1   3      104.71      114.07      1.56 o 
  -1   1   3      709.18      526.60      3.95 o 
   0   1   3     1890.22     1947.64     16.47 o 
   1   1   3     3117.40     3229.50     32.79 o 
   2   1   3      528.04      422.34      7.83 o 
   3   1   3     1176.41     1196.34     17.01 o 
   4   1   3        7.68        3.95      3.43 o 
   5   1   3      117.25       99.80      4.48 o 
   6   1   3      187.30      221.68      7.73 o 
   7   1   3       38.53       30.65      3.19 o 
   8   1   3       14.85        3.92      2.12 o 
   9   1   3       14.58       18.72      4.71 o 
  10   1   3        1.79       -1.07      2.42 o 
 -12   2   3       18.72       14.17      3.22 o 
 -11   2   3        0.40       -2.32      2.32 o 
 -10   2   3        2.65        3.02      2.22 o 
  -9   2   3      865.47      828.74     11.01 o 
  -8   2   3       41.72       40.47      1.87 o 
  -7   2   3      344.57      322.97      5.93 o 
  -6   2   3       14.83       15.14      2.11 o 
  -5   2   3       21.93       12.43      1.45 o 
  -4   2   3     1294.14     1432.29     12.86 o 
  -3   2   3     1512.70     1431.94     11.65 o 
  -2   2   3       33.96       30.45      0.99 o 
  -1   2   3       12.34       15.24      0.77 o 
   0   2   3      522.75      524.24      5.59 o 
   1   2   3      463.41      576.23      7.80 o 
   2   2   3        3.80        2.63      1.36 o 
   3   2   3     2020.24     1880.03     26.62 o 
   4   2   3      630.73      654.74     19.30 o 
   5   2   3        0.08        2.09      3.15 o 
   6   2   3        1.50        1.48      1.91 o 
   7   2   3      111.60      121.68      4.43 o 
   8   2   3       52.30       66.26      7.18 o 
   9   2   3        1.37       -2.08      2.08 o 
  10   2   3        0.01        0.22      2.53 o 
 -12   3   3        0.52       -1.53      2.77 o 
 -11   3   3       41.43       39.30      4.13 o 
 -10   3   3      149.90      142.74      4.76 o 
  -9   3   3      467.90      480.59      8.62 o 
  -8   3   3      111.76       95.21      3.27 o 
  -7   3   3       55.48       52.22      5.23 o 
  -6   3   3       43.02       45.01      2.89 o 
  -5   3   3      124.05      104.52      3.75 o 
  -4   3   3     1855.60     1943.59     21.46 o 
  -3   3   3      964.52      916.34      8.54 o 
  -2   3   3      580.58      492.22      5.47 o 
  -1   3   3      392.44      468.02      5.34 o 
   0   3   3       27.16       12.10      1.13 o 
   1   3   3      132.59       95.46      2.76 o 
   2   3   3     1194.22     1230.02     20.62 o 
   3   3   3      368.70      345.11      7.30 o 
   4   3   3       12.28       27.90      2.71 o 
   5   3   3       58.43       64.88      3.86 o 
   6   3   3      133.96      121.87      6.14 o 
   7   3   3      163.81      150.19      5.39 o 
   8   3   3       16.79       10.41      2.58 o 
   9   3   3       16.10       20.60      2.95 o 
  10   3   3       51.50       46.92      4.03 o 
 -12   4   3       47.47       50.78      4.55 o 
 -11   4   3       25.38       24.00      3.50 o 
 -10   4   3      159.30      130.94      4.78 o 
  -9   4   3      145.13      124.19      4.72 o 
  -8   4   3        6.80        4.48      1.62 o 
  -7   4   3      191.11      186.42      5.73 o 
  -6   4   3        0.01        3.25      1.27 o 
  -5   4   3      574.62      541.42      7.48 o 
  -4   4   3       63.36       93.21      1.92 o 
  -3   4   3      399.65      378.44      4.78 o 
  -2   4   3        0.20       -0.09      0.72 o 
  -1   4   3        4.42        3.20      0.86 o 
   0   4   3      746.22      728.14     11.16 o 
   1   4   3      597.06      641.64      9.17 o 
   2   4   3      358.94      381.74      9.59 o 
   3   4   3       37.18       43.87      2.59 o 
   4   4   3       75.56       79.02      3.45 o 
   5   4   3        0.28       -1.26      2.22 o 
   6   4   3        7.62        3.66      2.76 o 
   7   4   3      257.19      311.99     12.39 o 
   8   4   3        2.98        2.61      2.18 o 
   9   4   3       16.10       20.62      5.19 o 
 -12   5   3       19.50       19.65      7.52 o 
 -11   5   3       13.98        7.53      3.24 o 
 -10   5   3       70.67       61.36      3.92 o 
  -9   5   3       19.89       12.93      2.07 o 
  -8   5   3       90.89       72.03      3.32 o 
  -7   5   3        9.64        2.36      1.41 o 
  -6   5   3      501.02      522.14      8.53 o 
  -5   5   3       75.68      113.69      2.88 o 
  -4   5   3      316.55      408.70      5.12 o 
  -3   5   3     2510.69     2771.27     25.77 o 
  -2   5   3      263.86      206.10      3.58 o 
  -1   5   3        2.14        4.04      1.13 o 
   0   5   3       30.79       53.01      2.13 o 
   1   5   3     3098.03     2988.83     37.83 o 
   2   5   3      359.01      377.98      6.72 o 
   3   5   3       39.04       24.68      2.66 o 
   4   5   3      398.35      380.62      7.34 o 
   5   5   3      200.27      219.90      5.65 o 
   6   5   3        2.74       -0.07      2.81 o 
   7   5   3       11.45       25.37      2.78 o 
   8   5   3      146.31      164.06      8.53 o 
   9   5   3       46.76       45.86      5.66 o 
 -11   6   3       68.25       63.53      4.43 o 
 -10   6   3      326.77      292.92      7.03 o 
  -9   6   3      124.65      120.98      4.46 o 
  -8   6   3       62.64       79.25      3.40 o 
  -7   6   3      476.67      497.09      8.69 o 
  -6   6   3       36.58       36.02      1.93 o 
  -5   6   3        7.49       11.76      1.41 o 
  -4   6   3      510.31      525.41      6.30 o 
  -3   6   3      642.70      660.19      7.69 o 
  -2   6   3        0.16       -1.39      2.57 o 
  -1   6   3       65.13       73.62      3.25 o 
   0   6   3        0.45        3.81      1.79 o 
   1   6   3        1.10       -1.16      1.16 o 
   2   6   3        0.73        2.00      1.01 o 
   3   6   3      390.72      354.29      6.23 o 
   4   6   3       22.28       18.15      2.29 o 
   5   6   3       28.31       29.20      3.19 o 
   6   6   3       65.13       47.84      4.12 o 
   7   6   3       11.69        6.54      3.33 o 
   8   6   3       16.29       10.26      3.09 o 
   9   6   3        0.56       -3.09      3.09 o 
 -11   7   3       27.88       30.47      3.24 o 
 -10   7   3       18.00       14.38      2.47 o 
  -9   7   3       56.88       50.18      3.21 o 
  -8   7   3      522.61      486.49      8.40 o 
  -7   7   3       82.59       67.73      2.75 o 
  -6   7   3      217.15      225.16      4.83 o 
  -5   7   3       89.28       68.11      2.81 o 
  -4   7   3      186.37      213.62      4.28 o 
  -3   7   3      149.33      152.29      8.38 o 
  -2   7   3       84.17       65.30      4.07 o 
  -1   7   3      196.18      209.21      5.36 o 
   0   7   3        9.69        6.21      1.44 o 
   1   7   3      454.90      495.75      9.80 o 
   2   7   3      255.69      349.07      5.81 o 
   3   7   3      163.96      160.58      4.04 o 
   4   7   3        8.79       10.08      1.59 o 
   5   7   3        1.17        0.07      1.89 o 
   6   7   3       32.94       46.00      3.88 o 
   7   7   3      107.96      114.48      7.06 o 
   8   7   3      132.74       96.53      9.57 o 
   9   7   3        1.74       -8.62     10.74 o 
 -10   8   3        1.00        1.97      2.18 o 
  -9   8   3       12.44       15.88      2.22 o 
  -8   8   3       19.02       22.62      2.45 o 
  -7   8   3      107.88      120.50      3.70 o 
  -6   8   3       14.96       10.25      1.63 o 
  -5   8   3      765.72      760.91     10.35 o 
  -4   8   3       17.15       12.44      4.36 o 
  -3   8   3        9.53       11.49      5.44 o 
  -2   8   3       38.73       33.37      3.13 o 
  -1   8   3      419.63      439.23      8.71 o 
   0   8   3      701.66      752.47     13.05 o 
   1   8   3        2.63       -0.80      1.86 o 
   2   8   3        2.77       -1.04      1.04 o 
   3   8   3       26.29       28.97      2.97 o 
   4   8   3        6.48       14.39      2.90 o 
   5   8   3        5.32        0.84      1.58 o 
   6   8   3        1.61        0.93      2.46 o 
   7   8   3      255.67      300.26      8.64 o 
   8   8   3       32.22       20.53      4.47 o 
 -10   9   3        6.47       15.70      2.98 o 
  -9   9   3       54.08       56.55      3.27 o 
  -8   9   3       11.11       15.05      2.24 o 
  -7   9   3       75.66       77.69      5.57 o 
  -6   9   3      139.74      137.92      7.04 o 
  -5   9   3      365.12      446.10      7.25 o 
  -4   9   3      281.78      254.50     19.07 o 
  -3   9   3      778.32      740.27     20.44 o 
  -2   9   3      464.87      502.48      9.81 o 
  -1   9   3       72.40       66.56      4.75 o 
   0   9   3        0.75       -0.86      1.44 o 
   1   9   3       62.59       53.71      4.22 o 
   2   9   3       22.76       20.85      2.07 o 
   3   9   3        1.58       -1.00      1.23 o 
   4   9   3        4.24        1.23      2.79 o 
   5   9   3       20.94       18.02      2.30 o 
   6   9   3       21.98       14.05      4.27 o 
   7   9   3       16.88       22.97      6.81 o 
   8   9   3       10.44       20.41      9.16 o 
  -9  10   3       58.74       45.82      7.99 o 
  -8  10   3        0.30       -0.57      4.46 o 
  -7  10   3        0.38        0.59      1.70 o 
  -6  10   3        0.42       -1.55      4.57 o 
  -5  10   3        5.79        6.81      1.82 o 
  -4  10   3       12.19       14.14      3.25 o 
  -3  10   3       71.56       68.40      3.43 o 
  -2  10   3       31.44       31.52      2.92 o 
  -1  10   3       15.21       12.35      2.34 o 
   0  10   3        0.35       -1.65      1.65 o 
   1  10   3        0.01       -0.39      1.81 o 
   2  10   3       19.23       19.04      2.22 o 
   3  10   3        2.55        0.02      1.66 o 
   4  10   3       33.93       41.10      3.73 o 
   5  10   3       11.19       11.65      2.72 o 
   6  10   3      179.65      155.62     10.26 o 
   7  10   3        4.04        2.69      4.85 o 
  -8  11   3        3.55        3.27      7.78 o 
  -7  11   3       47.10       48.51      5.72 o 
  -6  11   3       55.29       49.53      3.81 o 
  -5  11   3       21.21       17.87      4.61 o 
  -4  11   3       19.37       15.91      2.33 o 
  -3  11   3       48.69       35.99      2.86 o 
  -2  11   3       87.24       81.61      4.32 o 
  -1  11   3        1.70        1.33      1.98 o 
   0  11   3        0.07        3.46      2.27 o 
   1  11   3       49.74       51.34      3.58 o 
   2  11   3       18.37       13.84      2.28 o 
   3  11   3        2.40        4.85      2.18 o 
   4  11   3        2.44        4.97      2.24 o 
   5  11   3      159.22      190.39     10.36 o 
   6  11   3       47.62       55.15     10.13 o 
  -7  12   3       93.46       92.16      7.63 o 
  -6  12   3       14.83        7.27      2.59 o 
  -5  12   3        0.22        2.30      2.27 o 
  -4  12   3       39.62       43.91      3.26 o 
  -3  12   3       11.83       12.91      2.64 o 
  -2  12   3       15.50        5.72      2.75 o 
  -1  12   3       45.40       40.44      8.04 o 
   0  12   3      114.93      115.33      6.54 o 
   1  12   3        0.37       -0.75      2.55 o 
   2  12   3       14.92        8.64      2.25 o 
   3  12   3        4.30        7.80      2.37 o 
   4  12   3       19.21       31.06      5.67 o 
   5  12   3        3.39        0.06      3.29 o 
  -6  13   3        1.57        6.79      2.68 o 
  -5  13   3       28.95       22.73      3.15 o 
  -4  13   3        0.07        3.54      3.15 o 
  -3  13   3       26.30       22.89      4.15 o 
  -2  13   3        0.48       -3.41      3.41 o 
  -1  13   3        0.62       -1.20      3.57 o 
   0  13   3       64.94       53.38      5.25 o 
   1  13   3       25.00       29.20      4.19 o 
   2  13   3       37.48       48.19      4.57 o 
   3  13   3       35.45       22.81      3.81 o 
   4  13   3       23.80       16.29      6.12 o 
  -4  14   3        0.87        4.48      3.14 o 
  -3  14   3        5.91        1.55      4.05 o 
  -2  14   3        1.88        4.81      2.82 o 
  -1  14   3        3.80       -0.27      2.90 o 
   0  14   3        0.04       -2.17      2.55 o 
   1  14   3        0.17       -0.24      3.30 o 
   2  14   3        8.29       11.70      3.42 o 
 -12   0   4       20.72       30.46      7.00 o 
 -11   0   4       23.14       23.96      4.51 o 
 -10   0   4        0.94        5.37      3.84 o 
  -9   0   4     3867.59     3851.71     78.67 o 
  -8   0   4     1622.32     1561.36     37.59 o 
  -7   0   4      108.35      124.83      4.51 o 
  -6   0   4      920.30      925.21     15.36 o 
  -5   0   4      816.76      695.96     12.11 o 
  -4   0   4     1042.71     1028.74     14.65 o 
  -3   0   4      426.69      507.33      8.38 o 
  -2   0   4     1477.16     1345.66     15.31 o 
  -1   0   4        4.25        5.18      1.16 o 
   0   0   4       26.84       38.68      2.10 o 
   1   0   4     1030.72     1016.13     14.46 o 
   2   0   4     2501.15     2387.71     47.58 o 
   3   0   4     2498.61     2480.53     48.50 o 
   4   0   4      146.52      120.04      6.26 o 
   5   0   4       67.43       70.69      4.62 o 
   6   0   4        5.45        0.04      2.64 o 
   7   0   4        2.04       -1.02      2.94 o 
   8   0   4       10.63       16.46      4.68 o 
   9   0   4        1.75       -3.48      3.48 o 
 -12   1   4       29.40       36.86      5.33 o 
 -11   1   4        2.34        0.93      2.80 o 
 -10   1   4      153.58      166.34      5.25 o 
  -9   1   4      994.17     1009.20     15.74 o 
  -8   1   4      490.11      462.95     10.15 o 
  -7   1   4     1824.10     1751.25     24.56 o 
  -6   1   4      629.89      633.66      9.19 o 
  -5   1   4       21.43       25.22      1.44 o 
  -4   1   4      178.12      190.62      3.25 o 
  -3   1   4      385.01      335.50      4.20 o 
  -2   1   4      196.35      204.32      3.04 o 
  -1   1   4       56.03       65.67      2.08 o 
   0   1   4      241.00      261.19      3.82 o 
   1   1   4      297.03      295.72      4.82 o 
   2   1   4     7798.06     7536.90     97.53 o 
   3   1   4      592.86      580.38     10.80 o 
   4   1   4      140.79      127.67      4.51 o 
   5   1   4       15.70       16.85      2.25 o 
   6   1   4       16.03       17.34      2.64 o 
   7   1   4       54.22       43.93      3.95 o 
   8   1   4      151.98      153.26      5.34 o 
   9   1   4       17.40       26.33      3.36 o 
 -12   2   4        1.01        2.57      3.29 o 
 -11   2   4       11.36        8.33      3.13 o 
 -10   2   4        1.52       -1.81      2.42 o 
  -9   2   4      110.01       90.52      3.53 o 
  -8   2   4      594.92      608.71     12.03 o 
  -7   2   4       93.87       78.80      2.77 o 
  -6   2   4      130.07      119.89      3.27 o 
  -5   2   4      154.12      140.09      2.86 o 
  -4   2   4      391.24      421.36      5.43 o 
  -3   2   4     1801.14     2055.22     18.04 o 
  -2   2   4      113.23       76.51      1.86 o 
  -1   2   4      955.46     1004.45     10.33 o 
   0   2   4       29.43       21.06      1.16 o 
   1   2   4      669.83      674.14      8.74 o 
   2   2   4      360.54      453.95      7.91 o 
   3   2   4        5.55        8.82      2.03 o 
   4   2   4       17.19       25.19      2.79 o 
   5   2   4        1.31       -1.40      1.95 o 
   6   2   4       25.12       20.56      2.84 o 
   7   2   4       77.66       85.84      5.10 o 
   8   2   4       39.78       35.88      4.18 o 
   9   2   4        0.00       -2.56      2.56 o 
 -12   3   4        1.30       -0.35      4.01 o 
 -11   3   4       59.69       51.35      4.83 o 
 -10   3   4       63.23       81.88      3.98 o 
  -9   3   4        0.52       -1.73      1.73 o 
  -8   3   4      563.85      606.17     12.77 o 
  -7   3   4      725.55      665.11     11.21 o 
  -6   3   4      152.69      149.69      3.68 o 
  -5   3   4      688.88      710.61      7.67 o 
  -4   3   4      369.26      350.01      4.30 o 
  -3   3   4     4086.07     4121.05     36.27 o 
  -2   3   4        3.44        3.98      0.87 o 
  -1   3   4      123.01      129.83      3.09 o 
   0   3   4      991.13      994.99     12.19 o 
   1   3   4      128.11      118.70      3.46 o 
   2   3   4      473.85      504.49      9.72 o 
   3   3   4       35.91       31.30      2.84 o 
   4   3   4       47.90       50.69      3.88 o 
   5   3   4       44.46       56.52      3.58 o 
   6   3   4       28.29       38.41      3.39 o 
   7   3   4        8.70        7.63      2.41 o 
   8   3   4       17.52        9.63      2.81 o 
   9   3   4        6.70        9.60      2.89 o 
 -12   4   4       24.11       26.34      5.65 o 
 -11   4   4       27.64       33.28      4.17 o 
 -10   4   4        2.91        5.09      2.09 o 
  -9   4   4      108.64      117.85      4.32 o 
  -8   4   4       31.13       40.97      3.16 o 
  -7   4   4       18.89       12.59      2.33 o 
  -6   4   4      282.88      289.93      5.16 o 
  -5   4   4      123.23      148.66      3.10 o 
  -4   4   4       71.72      101.32      2.47 o 
  -3   4   4     1379.46     1516.17     16.31 o 
  -2   4   4     1204.31     1135.63     12.78 o 
  -1   4   4      407.01      361.73      5.74 o 
   0   4   4        2.20        7.13      1.21 o 
   1   4   4      683.81      731.03     12.27 o 
   2   4   4      165.46      116.80      4.38 o 
   3   4   4      276.10      297.70      6.57 o 
   4   4   4        1.38       -0.81      1.67 o 
   5   4   4        2.70        0.87      1.92 o 
   6   4   4       42.41       48.07      3.55 o 
   7   4   4        0.20       -0.13      2.17 o 
   8   4   4       77.71       46.09      3.83 o 
   9   4   4        2.25       -1.97      2.54 o 
 -11   5   4        5.63        1.15      2.74 o 
 -10   5   4       18.88       12.25      2.30 o 
  -9   5   4        6.83       10.28      2.50 o 
  -8   5   4        0.91        1.87      2.24 o 
  -7   5   4       42.77       44.91      3.13 o 
  -6   5   4      116.80      127.50      3.94 o 
  -5   5   4      152.28      170.50      4.29 o 
  -4   5   4       40.74       57.04      2.67 o 
  -3   5   4      101.40      124.23      3.49 o 
  -2   5   4      275.25      260.62      5.01 o 
  -1   5   4        1.55        2.11      1.19 o 
   0   5   4       14.57       18.68      1.42 o 
   1   5   4       40.38       53.63      2.57 o 
   2   5   4       80.27       70.83      3.52 o 
   3   5   4      225.86      203.97      6.61 o 
   4   5   4        0.98        1.68      2.12 o 
   5   5   4        0.97       -1.70      1.70 o 
   6   5   4        0.14       -1.89      1.89 o 
   7   5   4      147.23      182.42      6.65 o 
   8   5   4        2.75       -2.82      2.82 o 
 -11   6   4       16.50       16.79      4.28 o 
 -10   6   4       62.24       70.43      4.00 o 
  -9   6   4       57.31       52.27      3.54 o 
  -8   6   4       42.76       40.41      5.87 o 
  -7   6   4        1.96        1.35      1.56 o 
  -6   6   4      450.80      412.19      6.76 o 
  -5   6   4       74.53       76.33      2.44 o 
  -4   6   4      431.33      446.20      6.41 o 
  -3   6   4        1.42        4.16      1.09 o 
  -2   6   4      353.76      376.88      6.34 o 
  -1   6   4      176.60      157.39      4.16 o 
   0   6   4      302.47      349.24      6.14 o 
   1   6   4      138.73      165.83      4.45 o 
   2   6   4       24.96       36.36      3.53 o 
   3   6   4      124.04      165.56      6.03 o 
   4   6   4        5.72       11.16      2.38 o 
   5   6   4       25.75       32.32      3.62 o 
   6   6   4        5.08       -2.81      2.81 o 
   7   6   4       34.29       41.82      4.23 o 
   8   6   4        9.08        5.17      3.89 o 
 -11   7   4       77.14       87.98      6.02 o 
 -10   7   4      111.01      115.35      4.57 o 
  -9   7   4        5.35        2.99      2.17 o 
  -8   7   4        0.02       -1.34      2.03 o 
  -7   7   4      286.29      312.27      6.27 o 
  -6   7   4        5.66        2.37      1.52 o 
  -5   7   4       15.94       14.71      1.73 o 
  -4   7   4      294.71      262.93      4.65 o 
  -3   7   4       17.92       20.97      2.35 o 
  -2   7   4       15.26       19.40      3.83 o 
  -1   7   4       17.84       10.25      3.31 o 
   0   7   4      151.75      136.67      4.60 o 
   1   7   4      530.83      587.65      8.82 o 
   2   7   4       24.60       28.34      2.14 o 
   3   7   4        4.70        0.87      1.65 o 
   4   7   4       84.88       95.35      4.48 o 
   5   7   4        8.64        7.24      2.39 o 
   6   7   4        0.26        2.71      2.55 o 
   7   7   4      333.73      338.51     10.54 o 
   8   7   4        0.96       -0.47      3.10 o 
 -10   8   4       27.34       25.97      3.23 o 
  -9   8   4        3.41        6.22      2.65 o 
  -8   8   4        9.12        8.05      2.51 o 
  -7   8   4        6.66        3.80      1.57 o 
  -6   8   4        7.42        2.17      1.64 o 
  -5   8   4        3.48        3.33      1.42 o 
  -4   8   4       50.38       65.47      5.31 o 
  -3   8   4        8.82       12.90      2.01 o 
  -2   8   4      373.33      351.54     14.76 o 
  -1   8   4      155.17      178.38      5.54 o 
   0   8   4        0.29        2.71      2.01 o 
   1   8   4       83.69       63.21      3.62 o 
   2   8   4        0.05       -1.17      1.17 o 
   3   8   4       30.36       19.97      1.88 o 
   4   8   4       24.87       15.07      2.61 o 
   5   8   4       21.38       15.37      2.79 o 
   6   8   4       12.92       17.03      3.26 o 
   7   8   4      140.37      136.18      6.67 o 
 -10   9   4        3.34        5.48      3.28 o 
  -9   9   4       17.43       13.24      3.22 o 
  -8   9   4       27.08       19.34      3.14 o 
  -7   9   4        3.95        3.86      1.95 o 
  -6   9   4        4.83        0.97      1.82 o 
  -5   9   4      126.30      108.61      6.46 o 
  -4   9   4      603.06      664.05     15.77 o 
  -3   9   4     1034.89     1123.39     17.73 o 
  -2   9   4      194.85      194.10      7.12 o 
  -1   9   4        2.15        3.00      2.09 o 
   0   9   4       49.67       62.33      4.98 o 
   1   9   4       12.67       16.10      2.29 o 
   2   9   4        6.20        8.76      1.61 o 
   3   9   4        2.60        0.89      1.73 o 
   4   9   4       49.03       56.54      3.74 o 
   5   9   4       48.07       59.84      4.21 o 
   6   9   4       23.62       36.50      4.01 o 
   7   9   4        6.67        2.97      3.12 o 
  -9  10   4       39.66       41.93      8.45 o 
  -8  10   4        2.88        4.73      2.83 o 
  -7  10   4        7.07        4.59      6.67 o 
  -6  10   4       30.84       31.97      4.97 o 
  -5  10   4      268.77      275.31     13.10 o 
  -4  10   4       47.64       55.63      7.14 o 
  -3  10   4       27.92       15.59      3.14 o 
  -2  10   4      277.81      267.13      7.32 o 
  -1  10   4      107.04      150.78      6.29 o 
   0  10   4       31.87       31.35      5.53 o 
   1  10   4       52.84       31.77      3.02 o 
   2  10   4       44.38       58.30      6.14 o 
   3  10   4       14.50        8.18      3.76 o 
   4  10   4        8.77        3.89      3.01 o 
   5  10   4       52.40       70.83      5.67 o 
   6  10   4        9.03       17.00      4.98 o 
  -8  11   4       19.57       45.34     12.89 o 
  -7  11   4       16.34       11.76      8.92 o 
  -6  11   4        3.32        7.52      5.60 o 
  -5  11   4       12.91        4.72      3.83 o 
  -4  11   4      100.58       92.45      7.51 o 
  -3  11   4      143.15      155.46      7.54 o 
  -2  11   4       42.70       37.36      3.50 o 
  -1  11   4       50.59       40.08      4.00 o 
   0  11   4       29.00       24.44      3.48 o 
   1  11   4        4.62        1.04      2.77 o 
   2  11   4        0.02       -2.29      2.29 o 
   3  11   4       18.42       17.65      3.34 o 
   4  11   4       38.69       39.02      5.94 o 
   5  11   4        1.29        3.56      4.54 o 
  -7  12   4       57.88       43.11      6.26 o 
  -6  12   4        2.57       -0.14      3.47 o 
  -5  12   4        1.29        5.01      2.54 o 
  -4  12   4       10.66        1.17      3.20 o 
  -3  12   4        9.33        8.58      3.28 o 
  -2  12   4       10.90        1.72      2.45 o 
  -1  12   4        1.02       -1.32      2.43 o 
   0  12   4        0.46       -2.41      2.41 o 
   1  12   4        0.27        1.58      2.91 o 
   2  12   4       27.68       12.60      4.20 o 
   3  12   4      127.67      131.75      8.97 o 
   4  12   4       13.05       16.66      5.01 o 
  -5  13   4        1.51       -2.57      2.57 o 
  -4  13   4        2.54       -2.12      3.20 o 
  -3  13   4       40.95       41.49      6.25 o 
  -2  13   4       11.25       11.27      3.31 o 
  -1  13   4        1.28        3.14      2.93 o 
   0  13   4       20.05       13.53      5.03 o 
   1  13   4       55.50       62.00      6.86 o 
   2  13   4        0.12        3.67      3.92 o 
  -3  14   4       16.23        5.64      6.02 o 
  -2  14   4        1.95        1.22      3.11 o 
  -1  14   4        0.09       -1.59      2.99 o 
   0  14   4       10.64        1.27      3.24 o 
 -12   1   5       38.15       37.31      5.73 o 
 -11   1   5        7.57       12.68      3.48 o 
 -10   1   5        1.03       -0.97      2.37 o 
  -9   1   5      367.51      377.78     11.76 o 
  -8   1   5        6.19        2.35      2.08 o 
  -7   1   5      383.31      366.07      6.12 o 
  -6   1   5       99.05       79.95      2.88 o 
  -5   1   5      183.76      199.62      3.94 o 
  -4   1   5      166.75      127.13      3.16 o 
  -3   1   5        1.07       -0.48      0.89 o 
  -2   1   5      297.21      321.03      5.23 o 
  -1   1   5      439.57      364.03      5.45 o 
   0   1   5      401.38      391.41      6.13 o 
   1   1   5       19.76       11.09      1.34 o 
   2   1   5       20.41       12.42      1.61 o 
   3   1   5      767.23      830.64     11.59 o 
   4   1   5        1.19       -0.72      1.70 o 
   5   1   5        8.58       -0.07      2.41 o 
   6   1   5        5.48        3.73      3.04 o 
   7   1   5       56.09       84.88      5.95 o 
   8   1   5       16.42        5.87      3.29 o 
 -12   2   5       57.34       55.92      7.69 o 
 -11   2   5       21.62       16.99      3.26 o 
 -10   2   5        0.93       -0.82      2.62 o 
  -9   2   5       55.22       39.97      3.95 o 
  -8   2   5      408.45      409.64      9.19 o 
  -7   2   5      611.69      597.00     11.04 o 
  -6   2   5      219.26      223.20      4.38 o 
  -5   2   5       37.26       35.80      2.52 o 
  -4   2   5       43.01       36.30      2.24 o 
  -3   2   5      516.14      486.83      6.11 o 
  -2   2   5     1139.00     1087.24     11.80 o 
  -1   2   5       18.79       17.98      1.48 o 
   0   2   5      339.97      314.64      4.89 o 
   1   2   5     1260.51     1223.43     15.14 o 
   2   2   5      375.57      378.72      6.55 o 
   3   2   5      133.04      111.81      5.17 o 
   4   2   5      878.25      878.91     15.65 o 
   5   2   5      193.87      230.59      7.19 o 
   6   2   5       17.94       31.95      3.48 o 
   7   2   5       46.35       31.62      4.07 o 
   8   2   5        5.78        5.77      3.19 o 
 -12   3   5       75.75       95.03      5.67 o 
 -11   3   5       25.29       19.53      3.40 o 
 -10   3   5        0.21       -0.86      2.35 o 
  -9   3   5        7.76       14.20      2.81 o 
  -8   3   5      136.87      135.57      7.90 o 
  -7   3   5       69.67       79.06      3.86 o 
  -6   3   5        0.02        0.65      1.03 o 
  -5   3   5       14.92       23.45      1.46 o 
  -4   3   5      482.00      614.89      7.62 o 
  -3   3   5      863.85      987.98     12.70 o 
  -2   3   5        6.25        1.96      1.08 o 
  -1   3   5        4.92        5.42      1.19 o 
   0   3   5       38.11       20.11      2.36 o 
   1   3   5        0.01       -1.03      1.35 o 
   2   3   5       25.04       39.45      2.81 o 
   3   3   5      129.58       94.87      5.77 o 
   4   3   5        0.07        0.10      2.21 o 
   5   3   5       13.56       10.09      2.72 o 
   6   3   5        0.07       -2.38      2.38 o 
   7   3   5        1.59       -2.38      2.38 o 
   8   3   5        0.05        0.15      3.02 o 
 -11   4   5       68.19       64.18      4.75 o 
 -10   4   5      210.85      189.39      6.75 o 
  -9   4   5      111.44      104.56      5.07 o 
  -8   4   5       27.92       32.87      4.32 o 
  -7   4   5       62.53       45.38      3.15 o 
  -6   4   5      302.58      312.04      5.73 o 
  -5   4   5       16.49       17.29      1.64 o 
  -4   4   5       12.30       13.39      1.64 o 
  -3   4   5     1136.35     1158.74     14.57 o 
  -2   4   5      207.10      218.06      4.87 o 
  -1   4   5      230.67      216.74      4.49 o 
   0   4   5       13.39        9.22      1.31 o 
   1   4   5      137.92      148.24      4.62 o 
   2   4   5       26.45       33.30      5.50 o 
   3   4   5      640.26      664.47     12.73 o 
   4   4   5        2.69       -1.01      2.29 o 
   5   4   5        5.91        4.17      2.53 o 
   6   4   5        6.29       -2.34      2.34 o 
   7   4   5       14.35        9.23      2.79 o 
   8   4   5       51.90       65.13      4.61 o 
 -11   5   5       19.48       20.86      3.25 o 
 -10   5   5        1.87        0.29      2.53 o 
  -9   5   5      687.85      674.82     13.18 o 
  -8   5   5       44.18       35.73      5.03 o 
  -7   5   5      138.82      147.55      4.66 o 
  -6   5   5      422.61      417.51      7.98 o 
  -5   5   5      351.41      339.31      6.28 o 
  -4   5   5       18.63       16.25      1.83 o 
  -3   5   5       67.72       49.39      2.55 o 
  -2   5   5     1206.55     1165.73     17.52 o 
  -1   5   5      238.96      266.43      6.07 o 
   0   5   5      251.39      214.38      5.78 o 
   1   5   5       14.11        4.52      1.68 o 
   2   5   5      448.52      455.68     10.16 o 
   3   5   5       70.32       72.31      4.22 o 
   4   5   5        4.44       -0.98      2.12 o 
   5   5   5       16.93       14.65      3.42 o 
   6   5   5       16.22       18.73      2.77 o 
   7   5   5        0.29       -0.66      2.51 o 
 -11   6   5       23.41       27.04      3.98 o 
 -10   6   5      144.38      167.32      6.57 o 
  -9   6   5      133.26      118.71      5.41 o 
  -8   6   5       19.62       15.44      2.84 o 
  -7   6   5      635.29      655.56      9.71 o 
  -6   6   5      276.01      276.36      7.30 o 
  -5   6   5       48.11       64.76      2.91 o 
  -4   6   5        2.66        0.40      1.34 o 
  -3   6   5      155.87      161.15      5.32 o 
  -2   6   5       48.54       36.45      3.08 o 
  -1   6   5        9.86        8.68      2.28 o 
   0   6   5        0.17        1.15      1.45 o 
   1   6   5       12.45        4.10      1.47 o 
   2   6   5      326.13      336.10      9.51 o 
   3   6   5      105.74      135.44      6.15 o 
   4   6   5       27.71       19.41      3.38 o 
   5   6   5        1.04        2.95      2.32 o 
   6   6   5        9.84        2.26      2.53 o 
   7   6   5        4.91       -0.49      3.32 o 
 -10   7   5       21.45       19.56      3.93 o 
  -9   7   5        5.24        3.71      3.00 o 
  -8   7   5       79.81       54.55      4.19 o 
  -7   7   5       55.28       45.66      3.81 o 
  -6   7   5       51.94       37.75      2.87 o 
  -5   7   5       19.71       13.97      1.91 o 
  -4   7   5        0.00       -0.08      1.57 o 
  -3   7   5      221.32      227.22      4.96 o 
  -2   7   5       33.60       35.13      3.11 o 
  -1   7   5        1.00        4.18      3.74 o 
   0   7   5       68.18       63.92      4.12 o 
   1   7   5       42.00       45.66      3.14 o 
   2   7   5       87.78       46.67      3.78 o 
   3   7   5        5.74       13.74      2.94 o 
   4   7   5      103.90      123.10      8.38 o 
   5   7   5       11.07        1.42      2.44 o 
   6   7   5        1.62       -0.41      2.65 o 
   7   7   5       40.23       43.37      4.56 o 
 -10   8   5       74.69       64.19      5.15 o 
  -9   8   5        4.29        5.71      2.92 o 
  -8   8   5       64.43       60.09      4.47 o 
  -7   8   5        4.58        7.96      2.15 o 
  -6   8   5        8.81        7.29      1.78 o 
  -5   8   5       62.29       49.37      3.24 o 
  -4   8   5      351.85      336.22     10.21 o 
  -3   8   5      737.40      761.62     13.49 o 
  -2   8   5      268.75      273.73      7.71 o 
  -1   8   5       34.78       25.10      3.15 o 
   0   8   5      190.04      200.70      7.06 o 
   1   8   5      237.05      256.14      7.00 o 
   2   8   5       85.53      102.93      4.33 o 
   3   8   5        0.06       -0.75      1.98 o 
   4   8   5       24.42       36.95      3.51 o 
   5   8   5       18.44       32.93      3.65 o 
   6   8   5        0.03       -1.37      2.71 o 
  -9   9   5       22.59       33.32      4.66 o 
  -8   9   5       85.08      108.25      5.62 o 
  -7   9   5       26.29       30.20      3.54 o 
  -6   9   5       54.64       48.48      3.36 o 
  -5   9   5      104.66      109.70      4.51 o 
  -4   9   5        1.15        0.82      1.84 o 
  -3   9   5       32.63       49.27      7.85 o 
  -2   9   5       10.12       11.82      2.62 o 
  -1   9   5      307.79      305.25     10.47 o 
   0   9   5        0.73       -1.14      2.30 o 
   1   9   5       42.75       35.70      4.44 o 
   2   9   5        7.52        3.98      2.05 o 
   3   9   5       20.14       19.27      3.04 o 
   4   9   5        2.16       -1.14      2.41 o 
   5   9   5        0.76        3.26      3.05 o 
  -8  10   5       43.60       40.62      9.52 o 
  -7  10   5        0.23       -5.72     11.85 o 
  -6  10   5        0.86       -1.43      2.25 o 
  -5  10   5        0.11        2.45      6.73 o 
  -4  10   5      134.70      151.71      5.44 o 
  -3  10   5        6.12        3.35      3.20 o 
  -2  10   5       51.12       43.56      3.87 o 
  -1  10   5      120.48      132.03      6.59 o 
   0  10   5       19.17        8.01      3.35 o 
   1  10   5        0.07        2.44      3.04 o 
   2  10   5        0.58       -1.65      4.04 o 
   3  10   5       13.97        8.13      5.06 o 
   4  10   5        3.88        1.33      3.37 o 
   5  10   5        0.95        1.58      3.64 o 
  -7  11   5        0.06       -4.92      9.35 o 
  -6  11   5       79.51       73.51      6.02 o 
  -5  11   5      111.30       94.96     10.31 o 
  -4  11   5        0.66        1.72      2.48 o 
  -3  11   5        5.13       14.26      3.03 o 
  -2  11   5       12.88        6.65      3.02 o 
  -1  11   5        7.29        4.74      2.82 o 
   0  11   5        0.53       -2.85      2.85 o 
   1  11   5        5.68        1.54      3.63 o 
   2  11   5        1.15       -3.84      4.28 o 
   3  11   5       34.25       54.54      6.81 o 
   4  11   5        2.53        2.39      7.84 o 
  -6  12   5       49.02       55.06      9.93 o 
  -5  12   5        1.57        1.05      2.72 o 
  -4  12   5        4.26        4.35      3.20 o 
  -3  12   5       74.12       62.49      4.79 o 
  -2  12   5        6.65        6.87      3.12 o 
  -1  12   5        2.10        2.41      3.35 o 
   0  12   5        9.61        3.76      3.54 o 
   1  12   5       13.79       15.99      4.55 o 
   2  12   5        9.53       16.93      5.13 o 
  -4  13   5       40.63       46.12      4.96 o 
  -3  13   5        9.52        8.77      3.20 o 
  -2  13   5        8.15       15.45      3.78 o 
  -1  13   5        0.97       -0.72      3.46 o 
   0  13   5        0.40        1.69      4.15 o 
 -12   0   6      243.81      248.51     20.81 o 
 -11   0   6       54.43       46.89      6.83 o 
 -10   0   6       43.10       57.46      8.46 o 
  -9   0   6      484.21      485.36     16.91 o 
  -8   0   6       70.95       62.35      5.24 o 
  -7   0   6     4210.72     4235.73     70.89 o 
  -6   0   6      815.89      833.65     18.22 o 
  -5   0   6     1170.80     1172.06     22.04 o 
  -4   0   6      462.15      477.36     10.22 o 
  -3   0   6      244.88      209.85      9.93 o 
  -2   0   6      251.19      220.35     10.55 o 
  -1   0   6        9.11       11.60      2.70 o 
   0   0   6       25.32       13.98      2.09 o 
   1   0   6      258.13      278.05      6.42 o 
   2   0   6      203.74      208.09      5.64 o 
   3   0   6     2075.54     2089.74     45.99 o 
   4   0   6       18.44       31.05      8.33 o 
   5   0   6        3.58       13.63      5.67 o 
   6   0   6        0.80        8.53      6.15 o 
   7   0   6       65.78       60.97      9.14 o 
 -12   1   6        2.07        2.45      5.18 o 
 -11   1   6       13.03       12.85      3.73 o 
 -10   1   6       85.86       74.02      5.33 o 
  -9   1   6      260.97      274.95      7.82 o 
  -8   1   6     2030.56     2069.48     29.70 o 
  -7   1   6      489.45      519.87     11.75 o 
  -6   1   6     1134.52     1089.53     14.34 o 
  -5   1   6      158.20      149.35      4.51 o 
  -4   1   6       14.86       10.90      1.57 o 
  -3   1   6      483.32      436.04      6.41 o 
  -2   1   6      363.61      331.66      6.53 o 
  -1   1   6        8.63        9.22      1.95 o 
   0   1   6       30.02       32.81      2.21 o 
   1   1   6       22.79       18.58      1.90 o 
   2   1   6       13.93       11.13      1.77 o 
   3   1   6        0.03       -1.54      1.74 o 
   4   1   6      598.71      550.82      9.12 o 
   5   1   6        1.96        1.62      3.12 o 
   6   1   6        1.27        8.94      4.06 o 
   7   1   6        0.01        2.19      4.24 o 
 -11   2   6       45.11       28.09      4.28 o 
 -10   2   6       16.27       14.52      3.05 o 
  -9   2   6        7.08        6.18      2.53 o 
  -8   2   6       67.45       54.90      5.42 o 
  -7   2   6      554.15      566.42     11.12 o 
  -6   2   6       13.33       17.42      2.09 o 
  -5   2   6       10.59        7.79      1.77 o 
  -4   2   6       27.66       23.72      1.81 o 
  -3   2   6        9.92       10.50      1.49 o 
  -2   2   6      989.43     1054.91     14.66 o 
  -1   2   6       56.25       86.89      2.94 o 
   0   2   6       74.30       71.01      3.61 o 
   1   2   6        5.81        1.59      1.41 o 
   2   2   6        4.51        7.46      1.74 o 
   3   2   6      966.00      989.95     13.88 o 
   4   2   6        5.52       13.87      2.65 o 
   5   2   6       19.76       14.03      3.90 o 
   6   2   6        2.11        1.09      3.82 o 
   7   2   6        3.24       -2.28      4.01 o 
 -11   3   6       12.17        4.13      3.51 o 
 -10   3   6      180.03      175.87      6.79 o 
  -9   3   6      235.65      257.50      8.89 o 
  -8   3   6       17.68       11.13      2.62 o 
  -7   3   6       86.71       89.32      3.62 o 
  -6   3   6      568.76      559.00      9.51 o 
  -5   3   6       28.74       26.20      2.11 o 
  -4   3   6       73.95       75.31      2.81 o 
  -3   3   6      123.15      123.80      3.87 o 
  -2   3   6       12.58       13.78      2.24 o 
  -1   3   6       12.06       13.82      1.84 o 
   0   3   6      120.38      115.94      3.52 o 
   1   3   6      278.59      304.98      6.72 o 
   2   3   6       77.00       59.30      3.99 o 
   3   3   6      114.69      133.07      7.09 o 
   4   3   6       29.61       25.53      3.08 o 
   5   3   6       12.37        9.34      5.18 o 
   6   3   6       24.52       42.21      5.07 o 
   7   3   6       10.76       16.49      4.61 o 
 -11   4   6      127.40      141.12      6.54 o 
 -10   4   6       64.47       77.60      6.25 o 
  -9   4   6        5.92       -0.45      2.41 o 
  -8   4   6      100.45      127.51      5.79 o 
  -7   4   6       79.64       67.81      3.65 o 
  -6   4   6       28.46       29.01      3.12 o 
  -5   4   6      221.70      236.59      4.80 o 
  -4   4   6      151.62      138.06      5.03 o 
  -3   4   6       20.60       21.47      2.38 o 
  -2   4   6      931.88      955.97     14.74 o 
  -1   4   6      372.93      324.11      6.51 o 
   0   4   6      242.80      243.97      8.57 o 
   1   4   6        0.69        0.09      1.78 o 
   2   4   6       83.52       55.67      5.98 o 
   3   4   6      148.97      149.44      5.95 o 
   4   4   6       13.91        9.42      3.17 o 
   5   4   6        1.06        0.22      2.90 o 
   6   4   6        3.53        2.87      3.12 o 
   7   4   6       21.21       37.42      9.70 o 
 -11   5   6       35.17       17.64      4.27 o 
 -10   5   6        0.29        0.74      3.02 o 
  -9   5   6        3.81       11.86      2.88 o 
  -8   5   6       10.17        9.91      2.59 o 
  -7   5   6       34.32       40.04      2.57 o 
  -6   5   6        2.66        0.11      1.73 o 
  -5   5   6      112.04      124.95      4.16 o 
  -4   5   6       28.09       22.48      2.22 o 
  -3   5   6      132.29      150.07      4.92 o 
  -2   5   6        1.39        2.70      2.58 o 
  -1   5   6        0.04        0.32      2.23 o 
   0   5   6        7.19        4.99      2.49 o 
   1   5   6       10.24       15.75      2.78 o 
   2   5   6       51.73       58.58      4.08 o 
   3   5   6       36.89       35.52      3.38 o 
   4   5   6       89.09       62.05      4.89 o 
   5   5   6       12.30        5.43      3.04 o 
   6   5   6        5.66        5.24      2.90 o 
 -10   6   6        3.98       -0.04      3.30 o 
  -9   6   6      211.54      207.29      8.55 o 
  -8   6   6       41.29       36.90      3.88 o 
  -7   6   6       27.77       22.62      2.61 o 
  -6   6   6       22.67       13.43      2.56 o 
  -5   6   6       58.96       59.27      3.60 o 
  -4   6   6       44.75       33.51      2.84 o 
  -3   6   6      271.19      322.54      7.29 o 
  -2   6   6        8.86        5.99      2.75 o 
  -1   6   6       29.98       29.82      3.64 o 
   0   6   6      203.34      246.62      6.69 o 
   1   6   6       28.53       36.69      3.34 o 
   2   6   6       39.26       39.99      3.50 o 
   3   6   6       41.66       62.66      3.97 o 
   4   6   6       88.40      111.29      8.75 o 
   5   6   6        1.67        1.24      2.56 o 
   6   6   6        0.75        3.11      3.02 o 
 -10   7   6       59.56       76.14      6.25 o 
  -9   7   6      139.15      162.58      7.89 o 
  -8   7   6        5.01        6.16      2.72 o 
  -7   7   6        4.79        0.77      2.41 o 
  -6   7   6      162.22      165.22      4.95 o 
  -5   7   6        9.33       16.22      2.49 o 
  -4   7   6        0.11       -1.72      1.72 o 
  -3   7   6      590.79      611.23     11.96 o 
  -2   7   6       48.50       55.12      4.86 o 
  -1   7   6        0.12        0.23      2.38 o 
   0   7   6       85.48       66.32      5.06 o 
   1   7   6      194.07      190.54      6.37 o 
   2   7   6       34.10       37.57      3.52 o 
   3   7   6       53.08       55.24      4.98 o 
   4   7   6       43.14       28.98      3.65 o 
   5   7   6        2.57        8.25      3.09 o 
  -9   8   6       14.30        9.80      3.37 o 
  -8   8   6        4.71        2.21      2.77 o 
  -7   8   6       51.16       55.50      4.44 o 
  -6   8   6       18.55       16.28      2.40 o 
  -5   8   6       19.43       12.59      2.25 o 
  -4   8   6       13.37       17.49      2.61 o 
  -3   8   6      108.97      121.56      9.31 o 
  -2   8   6       88.87      108.39      8.88 o 
  -1   8   6      403.49      408.76     11.85 o 
   0   8   6       27.56       16.63      3.38 o 
   1   8   6        7.59       10.87      3.48 o 
   2   8   6      146.25      115.66      5.39 o 
   3   8   6       15.93        4.08      2.31 o 
   4   8   6        0.01        1.57      2.58 o 
   5   8   6        0.59        2.70      2.90 o 
  -9   9   6        0.42       -3.29      3.29 o 
  -8   9   6       17.40       16.61      4.20 o 
  -7   9   6        3.21       -0.41      2.99 o 
  -6   9   6       89.34       76.81      4.98 o 
  -5   9   6        6.52       11.80      2.53 o 
  -4   9   6       88.34       84.66      4.55 o 
  -3   9   6       54.22       51.27      4.39 o 
  -2   9   6      101.92      124.09      6.57 o 
  -1   9   6      222.55      237.77      8.27 o 
   0   9   6        0.59       -1.35      2.65 o 
   1   9   6       29.31       48.55      5.08 o 
   2   9   6       10.26       13.75      3.78 o 
   3   9   6        5.12        4.91      4.36 o 
   4   9   6        2.88        2.39      4.33 o 
  -8  10   6       32.33       31.25      5.12 o 
  -7  10   6       21.65       18.02      4.19 o 
  -6  10   6        0.26       -2.39      2.39 o 
  -5  10   6       18.94       13.68      3.12 o 
  -4  10   6       20.43       42.68      3.96 o 
  -3  10   6      643.63      648.96     22.30 o 
  -2  10   6      262.74      240.83      8.64 o 
  -1  10   6      105.67       93.51      6.39 o 
   0  10   6        8.88       10.33      3.49 o 
   1  10   6        4.02        8.22      3.56 o 
   2  10   6        1.67       -2.77      3.00 o 
   3  10   6       38.90       39.20      6.66 o 
  -6  11   6       43.28       61.72      6.97 o 
  -5  11   6        8.08       11.31      3.20 o 
  -4  11   6       43.74       31.89      6.70 o 
  -3  11   6        1.35        2.77      2.95 o 
  -2  11   6       19.70       26.70      4.34 o 
  -1  11   6       34.55       29.18      4.50 o 
   0  11   6       39.44       23.64      4.35 o 
   1  11   6       33.34       27.53      4.78 o 
   2  11   6        0.06        0.99      3.57 o 
  -5  12   6        8.10      -22.49     22.49 o 
  -4  12   6        0.19       -2.99      2.99 o 
  -3  12   6        1.15       -1.11      3.36 o 
  -2  12   6        1.80       -0.52      3.23 o 
  -1  12   6        7.84        6.04      3.72 o 
   0  12   6        4.24        4.79      3.89 o 
 -11   1   7       15.66       11.61      4.51 o 
 -10   1   7       50.40       50.40      7.12 o 
  -9   1   7       22.57       23.43      3.35 o 
  -8   1   7       68.38       74.47      4.65 o 
  -7   1   7       96.68       80.96      4.22 o 
  -6   1   7       46.82       42.48      2.91 o 
  -5   1   7        3.72        6.05      2.01 o 
  -4   1   7      222.67      203.05      5.19 o 
  -3   1   7      620.63      650.37     18.52 o 
  -2   1   7       21.53       29.30      2.64 o 
  -1   1   7      129.90      110.51      4.15 o 
   0   1   7      302.21      332.30      6.57 o 
   1   1   7       70.65       83.83      3.63 o 
   2   1   7      103.59       78.23      3.39 o 
   3   1   7       43.90       34.71      3.85 o 
   4   1   7       70.67       91.20      6.61 o 
   5   1   7       22.52        5.34      4.57 o 
   6   1   7       15.17        0.50      4.41 o 
 -11   2   7       28.72       29.51      4.73 o 
 -10   2   7       68.92       64.54      7.49 o 
  -9   2   7      109.66      119.66      5.75 o 
  -8   2   7       58.98       53.95      5.58 o 
  -7   2   7       10.62       15.29      2.51 o 
  -6   2   7     1063.60     1140.06     16.62 o 
  -5   2   7      335.83      316.63      6.51 o 
  -4   2   7      222.98      196.87      4.52 o 
  -3   2   7       82.72      103.45      4.24 o 
  -2   2   7       50.91       47.47      3.09 o 
  -1   2   7      274.31      280.91      7.18 o 
   0   2   7        5.39        8.17      2.00 o 
   1   2   7      155.79      142.12      4.42 o 
   2   2   7      204.41      212.30      6.42 o 
   3   2   7        1.21        4.27      3.04 o 
   4   2   7      313.52      295.21     11.32 o 
   5   2   7       48.45       65.81      6.59 o 
   6   2   7       22.33       27.46      7.66 o 
 -11   3   7        8.64        8.60      3.53 o 
 -10   3   7       54.51       61.02      4.89 o 
  -9   3   7       60.84       54.17      4.36 o 
  -8   3   7       55.05       46.65      3.95 o 
  -7   3   7        8.38        7.11      2.12 o 
  -6   3   7        4.21        5.29      2.08 o 
  -5   3   7        6.58        5.28      2.06 o 
  -4   3   7        7.80       14.02      2.25 o 
  -3   3   7       82.33       74.67      4.16 o 
  -2   3   7        0.47       -0.78      1.96 o 
  -1   3   7      320.78      320.74      7.95 o 
   0   3   7        4.65        7.85      2.42 o 
   1   3   7        8.45        6.70      2.37 o 
   2   3   7       57.14       39.90      3.35 o 
   3   3   7       66.72       74.55      5.06 o 
   4   3   7       16.28       12.44      3.87 o 
   5   3   7       43.57       29.98      5.77 o 
 -10   4   7       40.73       29.47      4.71 o 
  -9   4   7      208.15      205.52      8.73 o 
  -8   4   7        0.00       -1.94      2.48 o 
  -7   4   7      210.05      217.15      5.93 o 
  -6   4   7      133.62      134.76      5.09 o 
  -5   4   7       20.02       14.12      2.25 o 
  -4   4   7       10.37        4.89      2.51 o 
  -3   4   7       32.13       32.05      3.66 o 
  -2   4   7      707.83      761.10     17.04 o 
  -1   4   7       28.23       21.48      2.98 o 
   0   4   7        6.27        3.87      2.32 o 
   1   4   7        8.72       10.17      3.75 o 
   2   4   7        8.10       10.66      3.05 o 
   3   4   7        0.65        6.78      2.97 o 
   4   4   7      111.96      109.36      8.09 o 
   5   4   7       17.74        3.71      3.94 o 
 -10   5   7       27.86       30.32      6.46 o 
  -9   5   7       91.59       88.82      6.46 o 
  -8   5   7      506.12      495.95     13.24 o 
  -7   5   7      112.23      124.93      5.37 o 
  -6   5   7        1.52       -0.28      2.35 o 
  -5   5   7      294.32      271.71      6.67 o 
  -4   5   7      182.21      212.00      8.41 o 
  -3   5   7      184.70      171.49      6.79 o 
  -2   5   7       34.07       28.39      3.59 o 
  -1   5   7       64.74       67.60      5.56 o 
   0   5   7      353.13      365.54     10.01 o 
   1   5   7      126.52      148.53      6.49 o 
   2   5   7        0.28        1.62      2.83 o 
   3   5   7        7.70        1.78      2.71 o 
   4   5   7      251.18      299.92      9.41 o 
   5   5   7        0.20       -0.58      3.58 o 
 -10   6   7       38.90       51.26      5.75 o 
  -9   6   7       97.60      116.66      7.35 o 
  -8   6   7       12.60        4.55      3.00 o 
  -7   6   7      123.04      105.07      5.71 o 
  -6   6   7      395.25      402.78     10.15 o 
  -5   6   7       39.72       40.81      3.08 o 
  -4   6   7        2.60       -1.88      2.15 o 
  -3   6   7        6.37        0.54      2.40 o 
  -2   6   7       13.99        5.63      2.74 o 
  -1   6   7       21.87       25.94      3.61 o 
   0   6   7        2.60       -2.89      3.77 o 
   1   6   7        2.82       -2.15      2.15 o 
   2   6   7       27.33       10.92      3.01 o 
   3   6   7       89.01       68.32      4.52 o 
   4   6   7        0.01        4.77      4.07 o 
  -9   7   7       32.83       27.11      4.80 o 
  -8   7   7        5.45        2.83      2.99 o 
  -7   7   7        1.00       -1.25      3.04 o 
  -6   7   7       93.05       81.79      4.46 o 
  -5   7   7        1.02        1.47      2.28 o 
  -4   7   7        8.64        2.89      3.44 o 
  -3   7   7        0.19        2.09      3.06 o 
  -2   7   7        0.14       -0.03      2.92 o 
  -1   7   7      245.48      236.86     11.40 o 
   0   7   7        3.09        4.11      3.61 o 
   1   7   7        0.07        1.92      3.51 o 
   2   7   7        3.38       10.53      4.37 o 
   3   7   7       10.24       18.90      3.61 o 
   4   7   7       10.07       -1.74      3.11 o 
  -8   8   7       20.44       15.61      4.96 o 
  -7   8   7       46.74       33.69      4.80 o 
  -6   8   7       44.06       54.08      4.61 o 
  -5   8   7        1.37       -2.19      2.19 o 
  -4   8   7       18.48        5.83      3.23 o 
  -3   8   7       15.09        8.33      3.12 o 
  -2   8   7      404.55      446.62     11.83 o 
  -1   8   7        1.86        7.17      3.35 o 
   0   8   7       31.82       22.80      4.10 o 
   1   8   7       24.18       25.90      4.37 o 
   2   8   7        6.03        6.64      3.68 o 
   3   8   7       96.80       96.43      8.68 o 
  -7   9   7       70.41       77.91      7.15 o 
  -6   9   7        2.26        4.15      2.96 o 
  -5   9   7        0.22       -1.85      2.32 o 
  -4   9   7       18.93       13.26      3.29 o 
  -3   9   7       16.67        9.49      4.79 o 
  -2   9   7       60.25       33.48      4.95 o 
  -1   9   7       75.31       81.91      6.30 o 
   0   9   7       18.47        7.25      3.78 o 
   1   9   7        0.07        0.03      3.31 o 
   2   9   7       32.92       19.30      4.41 o 
  -6  10   7        0.25       -2.06      3.66 o 
  -5  10   7        0.63        2.45      3.24 o 
  -4  10   7        0.15       -2.79      2.79 o 
  -3  10   7       46.96       36.77     10.16 o 
  -2  10   7        4.31       -1.72      3.42 o 
  -1  10   7        2.58        1.74      3.46 o 
   0  10   7      131.94      111.46      7.60 o 
   1  10   7       12.41       -0.58      3.54 o 
  -4  11   7       37.92       32.78      7.31 o 
  -3  11   7      114.81      123.45      7.31 o 
  -2  11   7       10.11        8.47      4.30 o 
  -1  11   7        0.99       -3.32      3.43 o 
 -10   0   8      116.06      103.31      9.74 o 
  -9   0   8        3.07       -0.30      4.88 o 
  -8   0   8      781.25      822.62     20.23 o 
  -7   0   8      589.63      614.27     16.50 o 
  -6   0   8      424.24      407.24     11.04 o 
  -5   0   8      450.47      450.02     13.14 o 
  -4   0   8      456.17      501.22     16.69 o 
  -3   0   8      347.97      355.32     13.76 o 
  -2   0   8        1.91        3.82      3.27 o 
  -1   0   8       28.01       27.65      4.62 o 
   0   0   8        4.28       -1.57      3.23 o 
   1   0   8       41.26       49.48      6.47 o 
   2   0   8      137.09      159.96      8.36 o 
   3   0   8        0.03        5.42      6.13 o 
   4   0   8       38.70       32.34      8.40 o 
 -10   1   8        4.05        1.80      3.88 o 
  -9   1   8      143.20      145.47      6.78 o 
  -8   1   8        9.33        6.21      3.11 o 
  -7   1   8      176.29      185.75      7.66 o 
  -6   1   8     2143.83     2307.54     27.80 o 
  -5   1   8       59.25       46.47      3.33 o 
  -4   1   8       12.92        7.83      2.89 o 
  -3   1   8        4.35        3.23      2.52 o 
  -2   1   8       51.83       49.79      3.99 o 
  -1   1   8      225.66      214.07      6.42 o 
   0   1   8       35.71       47.70      3.69 o 
   1   1   8       18.51       22.00      3.14 o 
   2   1   8        7.39        5.53      3.42 o 
   3   1   8        0.63        0.96      4.42 o 
   4   1   8      365.62      447.29     14.04 o 
 -10   2   8       44.45       41.51      4.68 o 
  -9   2   8        3.55        2.54      3.12 o 
  -8   2   8        8.37        6.08      3.06 o 
  -7   2   8      461.02      469.93      9.64 o 
  -6   2   8        2.56        2.45      2.62 o 
  -5   2   8        3.99        2.37      2.25 o 
  -4   2   8        1.45       -1.15      2.52 o 
  -3   2   8       27.82       30.00      2.98 o 
  -2   2   8       28.56       24.01      2.85 o 
  -1   2   8        0.19       -1.94      1.94 o 
   0   2   8       42.77       54.51      3.33 o 
   1   2   8        0.01        2.62      2.06 o 
   2   2   8       18.40       14.42      3.63 o 
   3   2   8       42.45       20.30      4.06 o 
   4   2   8      162.88      197.45     10.26 o 
 -10   3   8      101.68      104.42     11.68 o 
  -9   3   8      262.38      282.66     10.32 o 
  -8   3   8       95.13       94.69      6.59 o 
  -7   3   8       36.02       29.50      3.20 o 
  -6   3   8       30.14       26.99      3.77 o 
  -5   3   8      107.35       98.41      5.31 o 
  -4   3   8       37.56       41.80      4.16 o 
  -3   3   8        5.02        7.78      2.61 o 
  -2   3   8       43.41       50.36      4.10 o 
  -1   3   8      138.89      128.51      5.88 o 
   0   3   8        6.57       10.65      2.95 o 
   1   3   8       28.31       29.57      3.68 o 
   2   3   8       44.58       40.32      4.56 o 
   3   3   8        6.42        1.34      3.34 o 
   4   3   8       28.70       11.46      5.03 o 
  -9   4   8       20.34       22.81      5.08 o 
  -8   4   8       47.12       47.94      5.30 o 
  -7   4   8      162.39      174.26      6.91 o 
  -6   4   8       39.70       37.67      3.56 o 
  -5   4   8       31.06       26.68      3.20 o 
  -4   4   8      104.67       93.74      5.68 o 
  -3   4   8      148.74      146.78      6.69 o 
  -2   4   8       15.73       13.28      2.94 o 
  -1   4   8       95.52       73.09      4.82 o 
   0   4   8       87.81       82.68      8.22 o 
   1   4   8       34.92       28.96      3.76 o 
   2   4   8        0.85       -1.69      2.82 o 
   3   4   8       15.12       15.78      4.44 o 
  -9   5   8        0.05        3.31      4.06 o 
  -8   5   8       29.87       46.21      5.52 o 
  -7   5   8        0.62       -2.69      2.82 o 
  -6   5   8       35.25       27.09      3.31 o 
  -5   5   8        3.84       -2.04      2.26 o 
  -4   5   8       15.15       10.86      3.24 o 
  -3   5   8        4.49        3.32      3.05 o 
  -2   5   8      137.46      177.79      7.54 o 
  -1   5   8       44.95       67.26      5.29 o 
   0   5   8       15.55       20.29      3.53 o 
   1   5   8        2.04        1.80      2.98 o 
   2   5   8        0.14       -2.60      2.99 o 
   3   5   8       19.63       15.73      8.48 o 
  -8   6   8      109.59      105.23      7.34 o 
  -7   6   8       63.34       56.27      4.94 o 
  -6   6   8      166.79      175.60      6.40 o 
  -5   6   8       23.85       24.82      3.30 o 
  -4   6   8        0.01        1.89      2.93 o 
  -3   6   8       42.19       58.34      5.14 o 
  -2   6   8        5.92        4.89      3.26 o 
  -1   6   8       24.43       19.58      3.88 o 
   0   6   8       16.00       36.96      4.63 o 
   1   6   8       36.26       54.66      5.32 o 
   2   6   8        0.15        7.92      4.33 o 
  -8   7   8       70.78       85.51      6.15 o 
  -7   7   8       68.27       81.69      6.96 o 
  -6   7   8       30.68       34.57      3.72 o 
  -5   7   8       22.11       26.42      3.43 o 
  -4   7   8       55.24       75.36      5.71 o 
  -3   7   8        0.02        1.20      3.13 o 
  -2   7   8      231.59      229.62      8.84 o 
  -1   7   8      105.02      116.67      6.87 o 
   0   7   8       23.20       17.21      4.04 o 
   1   7   8       65.81       45.78      6.17 o 
   2   7   8       85.25       96.82      7.59 o 
  -7   8   8        0.87        1.01      3.72 o 
  -6   8   8       18.78       23.39      3.90 o 
  -5   8   8        1.21       -1.27      2.94 o 
  -4   8   8        0.72       -1.09      3.20 o 
  -3   8   8       24.48       18.69      4.38 o 
  -2   8   8      189.98      182.09      8.58 o 
  -1   8   8       11.49       17.30      4.37 o 
   0   8   8       28.36       16.28      5.06 o 
   1   8   8        5.13        1.34      3.99 o 
  -5   9   8       37.42       40.91      4.56 o 
  -4   9   8        6.71       15.69      4.15 o 
  -3   9   8        0.61        4.51      4.08 o 
  -2   9   8      145.16      168.51      9.63 o 
  -1   9   8       39.19       28.70      5.71 o 
  -9   1   9       62.00       71.03      6.46 o 
  -8   1   9        0.01       -0.66      3.28 o 
  -7   1   9        0.14        2.30      3.20 o 
  -6   1   9      305.63      335.66      9.44 o 
  -5   1   9       11.07       13.48      5.38 o 
  -4   1   9       22.56       21.73      6.06 o 
  -3   1   9      184.14      210.07      8.11 o 
  -2   1   9      145.79      154.14      6.63 o 
  -1   1   9        0.08        2.11      2.94 o 
   0   1   9       72.50       63.97      4.59 o 
   1   1   9       39.42       49.41      5.04 o 
   2   1   9        5.37       17.66      5.23 o 
  -9   2   9      134.02      141.99     16.13 o 
  -8   2   9      298.05      337.52     19.21 o 
  -7   2   9       42.84       42.34      4.35 o 
  -6   2   9       57.68       61.34      4.89 o 
  -5   2   9      342.34      372.53     17.11 o 
  -4   2   9      334.00      355.23     19.73 o 
  -3   2   9       68.86       73.17      5.16 o 
  -2   2   9      154.69      148.97      6.48 o 
  -1   2   9        9.34       13.15      3.33 o 
   0   2   9        4.72        7.68      4.05 o 
   1   2   9        0.05       -3.34      3.34 o 
   2   2   9       15.44       13.05      5.04 o 
  -8   3   9       38.56       39.81      8.02 o 
  -7   3   9       52.48       57.42      5.47 o 
  -6   3   9        2.90        6.38      3.27 o 
  -5   3   9        9.38        7.71      5.06 o 
  -4   3   9        6.74        0.47      3.78 o 
  -3   3   9       86.17       73.00      5.03 o 
  -2   3   9        0.03       -2.73      2.73 o 
  -1   3   9       65.11       71.96      5.07 o 
   0   3   9      118.27       93.35      9.43 o 
   1   3   9        2.91        2.24      4.05 o 
  -8   4   9       27.51       19.30      4.73 o 
  -7   4   9        9.66        7.10      3.89 o 
  -6   4   9       39.83       39.78      5.41 o 
  -5   4   9       14.27       22.92      4.68 o 
  -4   4   9        0.01       -0.13      3.18 o 
  -3   4   9        0.86       -3.13      3.13 o 
  -2   4   9        2.09        5.25      3.18 o 
  -1   4   9       28.53       39.27      7.52 o 
   0   4   9       30.92       40.70      4.52 o 
   1   4   9       28.35       15.18      4.82 o 
  -7   5   9       71.55       76.47      7.54 o 
  -6   5   9      435.54      478.28     11.83 o 
  -5   5   9       36.93       34.50      4.61 o 
  -4   5   9       20.93       16.12      4.15 o 
  -3   5   9       65.17       80.36      6.10 o 
  -2   5   9       66.63       87.61      6.29 o 
  -1   5   9       27.82       16.51      4.20 o 
   0   5   9        0.37       -1.87      3.33 o 
  -6   6   9        4.14        3.79      3.42 o 
  -5   6   9        3.08        2.81      3.50 o 
  -4   6   9        7.76        5.66      3.66 o 
  -3   6   9        6.06        8.65      3.84 o 
  -2   6   9       11.64        1.21      3.68 o 
  -1   6   9        4.29       -0.13      3.89 o 
   0   6   9       38.00       36.56      7.48 o 
  -5   7   9       73.77       82.66      6.60 o 
  -4   7   9       19.14       16.91      5.45 o 
  -3   7   9        5.84       -0.62      3.53 o 
  -2   7   9        9.54       23.73      4.89 o 
  -6   0  10       99.67      103.23      9.50 o 
  -5   0  10      417.92      460.60     36.96 o 
  -4   0  10        0.65       -2.92      5.01 o 
  -3   0  10       89.11      105.04      9.67 o 
  -2   0  10      113.53      124.39     10.24 o 
  -1   0  10        6.12        4.40      7.00 o 
  -6   1  10      181.29      169.57     10.26 o 
  -5   1  10      579.64      596.09     16.05 o 
  -4   1  10        1.30       -1.71      3.62 o 
  -3   1  10        0.24       -2.28      3.57 o 
  -2   1  10       30.41       25.04      4.32 o 
  -6   2  10      275.79      293.54     29.23 o 
  -5   2  10      175.46      198.77     38.78 o 
  -4   2  10        7.46       10.38      7.02 o 
  -3   2  10        2.15        4.55      3.60 o 
  -2   2  10        1.01        4.22      3.66 o 
  -5   3  10        7.46       12.23      6.13 o 
  -4   3  10       29.29       38.85      7.90 o 
  -3   3  10       35.13       48.30      5.88 o 
                                                 
